# Supplementary material for: Delivery of ceramide phosphoethanolamine lipids to the cleavage furrow through the endocytic pathway is essential for male meiotic cytokinesis
Source: PLoS Biol. 2022 Sep 28;20(9):e3001599. doi: 10.1371/journal.pbio.3001599 (PMC9550178; doi:10.1371/journal.pbio.3001599)
Supplement: S1 Data — Each tab in the file corresponds to numerical data used to produce respective figure panels. First tab includes the data for all individual replicates used in the study. Second tab shows mean and standard deviation derived from first tab. (XLSX) [file pbio.3001599.s034.xlsx]

## Sheet: All replicate values
Amount in 100 ug (pmol/ug)	Lipid	Fragment 0:small/not used 1:big/used	Precursor Mz	Product Mz	Mean Retention Time	WTHM_1	WTHM_2	WTHM_3	WTHF_4	WTHF_5	WTHF_6	WTOY_7	WTOY_8	WTOY_9	WTTS_10	WTTS_11	WTTS_12	CPMT_13	CPMT_14	CPMT_15	ReTS_16	ReTS_17	ReTS_18
						WTHM	WTHM	WTHM	WTHF	WTHF	WTHF	WTOY	WTOY	WTOY	WTTS	WTTS	WTTS	CPMT	CPMT	CPMT	ReTS	ReTS	ReTS
Cer	Cer_d12_1-18_0	1	482.4	464.4	5.54	76.2883	77.0306	83.9872	75.2006	66.552	67.8808	102.964	120.222	114.784	149.335	175.607	197.835	182.625	167.835	206.154	206.872	204.384	178.098
Cer	Cer_d14_0-18_0	1	512.5	494.5	5.55	0.884689	1.09437	0.54412	0.497484	0.46467	0.555017	2.92656	3.23102	3.85821	3.45901	4.24899	4.55037	2.80163	2.68327	3.38057	3.28401	3.47227	2.97638
Cer	Cer_d14_0-18_0	1	512.5	494.5	5.16	1.23011	1.97596	1.63774	2.35501	1.65183	1.31794	#N/A	#N/A	#N/A	0.506552	0.358075	0.227766	#N/A	#N/A	#N/A	#N/A	#N/A	0.5884
Cer	Cer_d14_0-18_0	1	512.5	494.5	5.47	1.3369	1.70168	1.54746	1.02453	0.923448	1.08491	3.34145	3.31178	3.55488	1.5199	1.5648	1.75533	0.778726	0.633674	0.794941	1.83683	1.69913	1.46126
Cer	Cer_d14_0-20_0	1	540.5	522.5	5.56	4.40056	4.35684	4.32913	4.2494	4.02138	3.84806	13.8676	18.811	15.6486	5.66367	6.25831	5.85663	4.38347	4.63781	4.82042	6.92893	6.3356	5.12908
Cer	Cer_d14_0-20_0	1	540.5	522.5	5.48	3.31348	4.16067	3.86169	3.4607	2.8889	3.10393	6.40644	7.20645	6.90345	1.46487	1.30576	1.4411	1.00076	1.02704	1.17896	2.0741	1.92892	1.48394
Cer	Cer_d14_0-22_0	1	568.6	550.6	5.22	2.4094	3.07348	2.706	3.448	4.52771	2.96631	0.180412	0.549739	0.246679	0.276394	0.274996	0.185475	0.0694734	0.140292	0.0734229	0.023971	0.13127	0.296748
Cer	Cer_d14_0-22_0	1	568.6	550.6	5.57	8.36214	9.39191	9.2473	7.57655	6.98364	8.0069	9.19911	11.0755	10.0801	3.30474	3.02283	3.92381	3.1565	3.02041	3.65942	4.55262	3.38582	3.15322
Cer	Cer_d14_0-22_0	1	568.6	550.6	5.5	2.88389	3.40959	2.98711	2.42983	2.31718	2.72935	2.05744	2.10543	2.20718	0.388104	0.476614	0.461122	0.467848	0.415955	0.566393	0.772564	0.834221	0.642878
Cer	Cer_d14_0-24_0	1	596.6	578.6	5.59	4.37625	4.78387	4.67108	4.31754	4.01221	3.60875	0.757867	0.926006	0.871109	0.425992	#N/A	#N/A	0.284924	0.319555	0.418948	0.3737	0.509021	0.410905
Cer	Cer_d14_0-24_0	1	596.6	578.6	5.51	0.865397	3.09698	0.780025	0.612242	0.545769	0.507694	0.148391	0.202326	0.154111	#N/A	#N/A	#N/A	#N/A	#N/A	#N/A	#N/A	#N/A	#N/A
Cer	Cer_d14_0-24_0	1	596.6	578.6	5.25	4.78093	5.98965	5.33974	6.26472	5.40289	4.47523	#N/A	#N/A	#N/A	#N/A	#N/A	#N/A	#N/A	#N/A	#N/A	#N/A	#N/A	#N/A
Cer	Cer_d14_1-16_0	1	482.5	464.4	5.54	85.6978	89.5493	99.4894	90.2186	78.2988	79.095	125.531	142.173	137.588	191.523	206.999	234.413	211.915	212.603	251.109	259.111	250.52	222.477
Cer	Cer_d14_1-18_0	1	510.5	492.5	5.17	20.7057	28.9436	25.2268	33.0776	29.7962	26.2802	0.623478	2.21875	0.765591	4.68307	4.05388	2.55331	1.25835	1.63406	1.20917	1.93138	1.97157	7.67186
Cer	Cer_d14_1-18_0	1	510.5	492.5	5.55	8.4656	10.1322	10.0195	6.50198	6.62449	6.55434	46.0473	52.1427	52.6513	57.7643	66.621	69.4781	43.243	41.1279	49.1685	56.5339	52.5368	42.1478
Cer	Cer_d14_1-18_1	1	508.5	490.5	5.04	0.356187	0.267254	0.1388	0.199019	0.222525	0.0930569	#N/A	#N/A	#N/A	#N/A	#N/A	#N/A	#N/A	#N/A	#N/A	#N/A	#N/A	#N/A
Cer	Cer_d14_1-18_1	1	508.5	490.5	5.24	0.600437	0.687497	0.526121	0.355213	0.363674	0.450332	#N/A	#N/A	#N/A	#N/A	#N/A	#N/A	#N/A	#N/A	#N/A	#N/A	#N/A	#N/A
Cer	Cer_d14_1-18_1	1	508.5	490.5	5.37	0.254316	0.692384	0.284505	0.432305	0.314019	0.242746	#N/A	#N/A	#N/A	#N/A	#N/A	#N/A	#N/A	#N/A	#N/A	#N/A	#N/A	#N/A
Cer	Cer_d14_1-18_1	1	508.5	490.5	5.97	0.961753	1.04353	1.33568	0.740384	0.591198	0.606978	0.0232054	#N/A	#N/A	0.248956	0.240609	0.228454	0.0769264	0.156862	0.219329	0.143826	0.128292	0.0716335
Cer	Cer_d14_1-18_1	1	508.5	490.5	5.58	0.559944	0.879831	1.29124	0.691759	0.870877	0.79306	0.405394	0.458509	0.442781	1.77295	2.00826	2.29212	0.953281	0.928756	0.994361	1.43539	1.43713	1.09909
Cer	Cer_d14_1-18_2	1	506.5	488.4	5.61	0.522655	0.919936	0.795928	0.661179	0.994568	0.998035	0.168096	0.206534	0.263115	0.315734	0.224148	0.315652	0.193866	0.243638	0.229606	0.236648	0.363147	0.369101
Cer	Cer_d14_1-18_2	1	506.5	488.4	5.15	0.383374	0.607354	0.394937	0.520171	0.79321	0.267948	#N/A	#N/A	#N/A	0.034901	0.107685	0.0741166	#N/A	#N/A	#N/A	#N/A	#N/A	#N/A
Cer	Cer_d14_1-20_0	1	538.5	520.5	5.2	3.80132	4.19412	3.44498	3.28149	3.3883	2.50929	0.233308	1.20372	0.492922	2.45331	2.21246	0.879916	0.269877	0.448305	0.347323	0.499931	0.415591	2.37459
Cer	Cer_d14_1-20_0	1	538.5	520.5	5.56	65.7775	65.4452	65.2748	61.1426	58.1634	55.1106	245.217	295.714	293.509	84.9743	99.7536	98.7799	76.2536	65.7939	79.5845	97.6712	93.1597	83.7856
Cer	Cer_d14_1-20_1	1	536.5	518.5	5.04	1.33982	1.41905	1.00157	1.14097	1.01145	1.03049	0.00691198	#N/A	#N/A	#N/A	#N/A	#N/A	#N/A	#N/A	#N/A	#N/A	#N/A	#N/A
Cer	Cer_d14_1-20_1	1	536.5	518.5	5.31	7.19661	7.52921	4.68672	5.40848	6.25389	4.29163	0.0790486	#N/A	#N/A	1.38013	0.953339	0.365323	0.319317	0.174783	0.113486	0.163151	0.252862	0.881656
Cer	Cer_d14_1-20_1	1	536.5	518.5	5.96	7.89121	10.0707	9.41191	5.91588	7.42248	6.77331	0.117701	0.0251628	0.15978	2.42828	2.62089	2.36901	1.60625	2.05399	2.25792	1.78712	1.73454	1.27442
Cer	Cer_d14_1-20_1	1	536.5	518.5	5.6	0.472517	0.683881	1.02618	0.752753	0.524284	0.832809	1.0374	1.40278	1.13042	22.6067	24.5583	27.2272	46.7597	42.8192	51.6316	33.9371	32.3463	26.3829
Cer	Cer_d14_1-20_4	1	530.5	512.4	5.22	0.314118	0.341215	0.0361897	0.274536	0.339392	0.150159	0.0856551	0.169311	0.0779338	0.23715	0.0602175	0.244794	0.207187	0.123084	0.100738	0.146036	0.177295	0.181111
Cer	Cer_d14_1-20_4	1	530.5	512.4	5.59	0.0980187	0.0290576	0.0913784	0.0505316	0.205048	0.0089035	0.0222953	0.0102849	0.0754072	0.00762104	0.0471569	0.0071326	0.00396437	0.0371107	0.0351356	0.055001	0.021963	0.0228252
Cer	Cer_d14_1-22_0	1	566.6	548.5	5.22	21.8436	30.2518	23.6521	29.4199	28.7945	24.447	1.43653	5.82175	2.23929	2.83387	2.97862	1.52538	0.624688	0.830661	0.656818	1.14967	1.05934	3.7473
Cer	Cer_d14_1-22_0	1	566.6	548.5	5.57	129.083	122.408	134.142	115.275	106.7	109.492	138.185	155.893	160.629	53.9865	63.7618	62.3397	79.4894	73.7605	82.3735	77.5453	64.7043	54.2574
Cer	Cer_d14_1-22_1	1	564.5	546.5	5.07	0.260846	0.465748	0.202632	0.216961	0.300192	0.271516	#N/A	#N/A	#N/A	#N/A	#N/A	#N/A	#N/A	#N/A	#N/A	#N/A	#N/A	#N/A
Cer	Cer_d14_1-22_1	1	564.5	546.5	5.33	0.927562	1.77743	1.18055	1.39899	1.71132	1.11595	0.0179228	#N/A	#N/A	1.78667	1.23617	0.287672	#N/A	#N/A	#N/A	0.164069	0.0752182	2.44006
Cer	Cer_d14_1-22_1	1	564.5	546.5	5.96	1.52024	1.92144	1.93849	1.45282	1.36415	1.26739	0.140442	0.0949591	0.162397	1.74422	1.79502	1.88252	2.127	1.7674	2.48426	1.45418	1.50521	1.04887
Cer	Cer_d14_1-22_1	1	564.5	546.5	5.62	1.4338	1.8546	1.33151	0.701538	0.368217	0.753262	2.51838	2.7986	2.77459	87.593	98.515	106.339	390.874	319.502	384.273	124.236	117.184	98.9608
Cer	Cer_d14_1-22_6	1	554.5	536.4	5.96	26.8771	36.6907	32.5913	20.273	21.4471	18.188	0.539013	0.610753	0.420024	9.27591	10.3409	11.0212	6.88965	7.54086	8.9424	6.96781	6.51118	4.90212
Cer	Cer_d14_1-24_0	1	594.6	576.6	4.03	#N/A	#N/A	#N/A	#N/A	#N/A	#N/A	#N/A	#N/A	#N/A	0.0366454	0.23129	#N/A	#N/A	#N/A	#N/A	#N/A	#N/A	0.0788667
Cer	Cer_d14_1-24_0	1	594.6	576.6	5.25	35.9448	51.1375	38.241	49.8319	48.3485	43.2206	0.724975	2.69759	1.12321	1.6448	1.46198	0.751989	0.577256	0.792772	0.609993	0.658574	0.572447	1.92431
Cer	Cer_d14_1-24_0	1	594.6	576.6	5.61	48.0665	52.1517	51.0088	42.0714	41.0492	40.6137	9.5632	11.3056	10.5223	10.3436	12.1759	12.0786	13.5285	11.1962	13.3747	12.0218	11.4722	10.2854
Cer	Cer_d14_1-24_1	1	592.6	574.6	5.11	0.0888453	0.080366	0.123486	0.218535	0.168049	0.0629732	#N/A	#N/A	#N/A	#N/A	#N/A	#N/A	#N/A	#N/A	#N/A	#N/A	#N/A	#N/A
Cer	Cer_d14_1-24_1	1	592.6	574.6	5.3	0.877004	0.32653	0.334009	0.209378	0.430132	0.230307	#N/A	#N/A	#N/A	2.90607	2.50976	1.32326	#N/A	3.44826	2.81241	1.05488	1.11494	4.1784
Cer	Cer_d14_1-24_1	1	592.6	574.6	5.64	6.74844	7.02146	8.10871	2.81094	2.65816	2.63252	11.5237	12.2719	11.49	79.9623	89.9311	91.738	124.075	112.454	133.723	107.073	91.1429	78.4109
Cer	Cer_d14_2-18_0	1	508.5	490.5	5.59	#N/A	#N/A	#N/A	#N/A	#N/A	#N/A	0.464815	0.392648	0.515507	1.91247	2.1621	2.12514	1.14924	0.952559	1.06607	1.30702	1.5164	1.16385
Cer	Cer_d14_2-20_0	1	536.5	518.5	5.34	6.67765	7.20976	4.51318	4.82389	6.05807	3.86512	#N/A	#N/A	#N/A	1.28413	#N/A	#N/A	#N/A	#N/A	#N/A	#N/A	#N/A	#N/A
Cer	Cer_d14_2-20_0	1	536.5	518.5	5.97	8.07083	9.84684	9.41077	6.2284	7.08612	6.74624	0.127261	#N/A	#N/A	3.55302	3.54436	3.55259	3.09801	3.10222	3.63388	2.71108	2.41612	2.03478
Cer	Cer_d14_2-20_0	1	536.5	518.5	5.6	1.39929	1.70349	1.06582	1.49616	1.22154	1.34509	1.37674	1.49952	1.44425	28.1716	31.9881	32.8183	48.0917	43.8538	52.7355	34.0436	32.8663	28.013
Cer	Cer_d14_2-22_0	1	564.5	546.5	5.63	#N/A	#N/A	#N/A	#N/A	#N/A	#N/A	2.47991	2.76908	2.67348	86.6417	97.5697	106.946	391.875	321.958	382.919	126.374	117.184	98.8487
Cer	Cer_d14_2-24_0	1	592.6	574.6	5.64	6.50922	7.66073	8.07552	2.71323	2.71206	2.71377	11.5064	12.3884	11.9185	79.9623	89.8642	91.9893	123.749	111.723	134.183	107.326	91.3399	78.5433
Cer	Cer_d16_0-20_0	1	568.6	550.6	5.96	0.842621	2.24793	1.05016	0.78441	0.891211	0.676114	#N/A	#N/A	#N/A	1.87613	2.40729	2.48717	1.50874	1.4466	1.91826	1.25986	1.47185	0.930965
Cer	Cer_d16_0-20_0	1	568.6	550.6	5.21	1.91452	3.07348	2.62866	3.6886	4.22343	3.37819	#N/A	#N/A	#N/A	#N/A	#N/A	#N/A	#N/A	#N/A	#N/A	#N/A	#N/A	#N/A
Cer	Cer_d16_0-20_0	1	568.6	550.6	5.57	11.6904	13.1151	12.8504	10.831	9.82375	11.054	11.5105	13.7472	12.9887	4.0131	4.43695	4.77735	3.90992	3.7008	4.56695	5.54469	4.67187	4.33794
Cer	Cer_d16_0-22_0	1	596.6	578.6	5.96	#N/A	#N/A	#N/A	#N/A	#N/A	#N/A	#N/A	#N/A	#N/A	0.483502	0.528456	0.490056	0.58463	0.47808	0.651669	0.384316	0.450726	0.198006
Cer	Cer_d16_0-22_0	1	596.6	578.6	5.25	3.75058	5.18741	4.96584	5.63704	5.03313	4.47455	#N/A	#N/A	#N/A	#N/A	#N/A	#N/A	#N/A	#N/A	#N/A	#N/A	#N/A	#N/A
Cer	Cer_d16_0-22_0	1	596.6	578.6	5.58	5.83501	8.02333	5.76598	5.19908	4.66775	4.55682	0.906589	1.27731	1.13547	0.52395	#N/A	#N/A	#N/A	0.317898	0.432562	0.408369	0.511673	0.438952
Cer	Cer_d16_1-18_0	1	538.5	520.5	5.2	3.66055	4.00346	3.41574	3.52269	3.68897	2.56074	0.240334	1.39995	0.317123	1.84509	2.2553	0.865651	0.21301	0.484141	0.412941	0.505179	0.487854	2.14886
Cer	Cer_d16_1-18_0	1	538.5	520.5	5.56	66.8102	65.8029	64.4727	62.1373	59.0966	55.0419	241.734	290.41	290.253	86.2621	102.464	101.564	76.8077	67.4555	82.0677	98.4766	93.1597	85.8296
Cer	Cer_d16_1-18_1	1	536.5	518.5	5.29	2.54141	2.5113	2.21905	1.52332	1.37477	1.4236	#N/A	#N/A	#N/A	1.10026	#N/A	#N/A	#N/A	#N/A	#N/A	#N/A	#N/A	#N/A
Cer	Cer_d16_1-18_1	1	536.5	518.5	5.96	8.07083	9.84684	9.41077	6.2284	7.08612	6.74204	#N/A	#N/A	#N/A	2.37593	2.60147	2.37666	1.64185	2.05399	2.27383	1.87413	1.70687	1.37308
Cer	Cer_d16_1-18_1	1	536.5	518.5	5.6	0.450879	0.907795	0.928701	#N/A	#N/A	#N/A	1.0374	1.13208	1.12642	27.6367	31.1231	31.9622	46.7019	42.8192	51.4236	33.9371	32.1933	27.273
Cer	Cer_d16_1-20_0	1	566.6	548.5	5.22	21.8623	29.9635	23.6198	29.4217	28.7446	24.3882	1.4228	5.82004	2.19046	2.65933	2.99794	1.51377	0.671221	0.83075	0.710931	1.23957	1.05282	3.55906
Cer	Cer_d16_1-20_0	1	566.6	548.5	5.57	129.083	122.408	133.996	115.2	108.101	110.545	137.456	155.464	160.174	56.2515	64.886	65.32	79.4894	73.7605	82.3735	79.1567	67.5175	56.6857
Cer	Cer_d16_1-20_1	1	564.5	546.5	5.96	1.4908	1.89439	1.77819	1.27788	1.28252	1.1912	#N/A	#N/A	#N/A	1.61628	1.86886	1.86529	#N/A	#N/A	2.29218	1.47573	1.38521	1.12129
Cer	Cer_d16_1-20_1	1	564.5	546.5	5.62	1.43182	1.8546	1.33151	0.849776	0.510536	0.532215	2.4753	2.76752	2.57804	86.4909	96.9317	103.657	388.698	319.63	380.778	125.477	115.052	98.0006
Cer	Cer_d16_1-20_4	1	558.5	540.5	5.57	#N/A	#N/A	#N/A	#N/A	#N/A	#N/A	0.0215824	0.0552754	0.0188178	#N/A	#N/A	#N/A	#N/A	#N/A	#N/A	#N/A	#N/A	#N/A
Cer	Cer_d16_1-22_0	1	594.6	576.6	5.25	35.9246	51.4566	37.981	50.0103	48.1644	43.2627	0.692121	2.72135	1.17467	1.56911	1.59304	0.747123	0.727929	0.795959	0.609993	0.729951	0.691295	2.02878
Cer	Cer_d16_1-22_0	1	594.6	576.6	5.61	48.1115	52.1998	51.0414	42.2607	41.1808	41.0531	9.59493	11.4371	10.5883	10.3766	12.157	12.1598	12.9524	10.8696	13.3788	11.9983	11.3189	9.96484
Cer	Cer_d16_1-22_6	1	582.5	564.5	5.58	2.2395	3.78296	2.99252	3.44154	3.60944	2.67394	#N/A	#N/A	#N/A	0.115094	0.196432	0.152125	0.131943	0.0974132	0.165105	0.132844	0.216628	0.156577
Cer	Cer_d16_1-22_6	1	582.5	564.5	5.96	7.36677	8.12969	9.435	7.56872	7.06355	6.25444	0.405725	0.353772	0.407002	8.42449	9.38546	9.50581	9.39317	9.35119	12.0502	6.95399	7.13743	4.69479
Cer	Cer_d16_2-18_0	1	536.5	518.5	5.97	8.07083	9.84684	9.41077	6.2284	7.08612	6.74204	0.127261	0.0496399	0.133672	2.37593	2.60147	2.37666	1.64185	2.05399	2.27383	1.87413	1.70687	1.37308
Cer	Cer_d16_2-18_0	1	536.5	518.5	5.6	0.831294	0.683881	0.852062	0.664224	0.524284	0.614698	1.0374	1.13208	1.12642	27.6367	31.1231	31.9622	46.7019	42.8192	51.4236	33.9371	32.1933	27.273
Cer	Cer_d16_2-20_0	1	564.5	546.5	5.63	1.43182	1.8546	1.33151	#N/A	#N/A	#N/A	2.45073	2.76752	2.57804	86.4909	96.9317	105.651	391.35	319.63	381.903	125.477	115.052	98.0006
Cer	Cer_d16_2-22_0	1	592.6	574.6	5.64	6.55551	7.62027	8.07552	2.81717	2.71206	2.76161	11.5064	12.5041	11.9023	79.9623	89.8642	91.9893	123.749	111.723	132.516	107.316	91.3399	78.5433
Cer	Cer_d18_1-12_0	1	482.4	464.4	5.54	76.016	76.663	83.0554	74.2364	66.3688	67.7713	100.233	121.125	114.896	150.198	175.439	193.612	182.511	168.056	207.72	207.06	205.402	177.946
Cer	Cer_d18_1-18_0	1	566.6	548.5	5.22	21.8623	29.9635	23.6198	29.4217	28.7446	24.3882	1.4228	5.82004	2.19046	2.65933	2.99794	1.51377	0.671221	0.83075	0.710931	1.23957	1.05282	3.55906
Cer	Cer_d18_1-18_0	1	566.6	548.5	5.57	129.083	122.408	133.996	115.2	108.101	110.545	137.456	155.464	160.174	55.3333	64.886	64.3499	79.4894	73.7605	82.3735	81.1722	66.5831	55.6897
Cer	Cer_d18_1-20_0	1	594.6	576.6	5.25	35.9246	51.4566	37.981	50.0103	48.1644	43.2627	0.692121	2.72135	1.17467	1.58639	1.59304	0.747123	0.727929	0.795959	0.609993	0.729951	0.691295	2.02878
Cer	Cer_d18_1-20_0	1	594.6	576.6	5.61	48.1115	52.1998	51.0414	42.2607	41.1808	41.0531	9.58817	11.5188	10.5975	10.4238	12.6208	12.1598	13.6824	11.3175	13.8329	11.9983	11.3189	10.2854
Cer	Cer_d18_1-25_0	1	664.7	646.6	5.62	33.6224	37.1844	36.0568	35.3405	32.5278	33.1647	38.3488	43.3328	44.8967	45.9726	50.0062	51.1922	35.9021	29.5495	39.5962	41.5426	46.4397	45.7034
CerPE	CerPE_d12_1-18_0	1	605.6	464.5	10.18	17.161	17.5016	22.5185	11.4332	8.63323	9.58283	23.4219	23.424	24.8857	236.87	283.952	295.603	0.730895	0.60209	0.702545	84.0246	83.885	71.9604
CerPE	CerPE_d14_0-18_0	1	635.6	494.5	9.74	13.4341	17.3644	20.1734	17.0321	12.9781	14.9938	3.98484	3.59545	3.81593	5.8401	7.07107	7.04844	#N/A	#N/A	#N/A	9.08977	8.0303	7.87258
CerPE	CerPE_d14_0-18_0	1	635.6	494.5	10.12	13.8423	15.0918	15.7515	11.4724	9.96897	12.5094	17.4708	20.0432	14.474	42.961	49.7175	47.4875	#N/A	#N/A	#N/A	34.6864	32.8265	26.3235
CerPE	CerPE_d14_0-20_0	1	663.6	522.5	10.05	59.798	59.747	67.8166	56.5393	54.6871	60.3059	76.6219	81.9499	72.2187	61.0466	60.654	53.4501	#N/A	#N/A	#N/A	43.8236	39.7663	30.8284
CerPE	CerPE_d14_0-20_0	1	663.6	522.5	9.68	31.7753	28.3334	36.2703	34.0916	36.2497	32.435	7.01725	7.18674	7.05589	2.6059	5.18268	3.20128	#N/A	#N/A	#N/A	3.0394	3.11858	2.88666
CerPE	CerPE_d14_0-22_0	1	691.6	550.5	10	82.3763	99.6686	122.773	90.8772	89.7581	85.8527	31.7909	36.3445	33.6698	20.6088	20.1225	27.7857	#N/A	#N/A	#N/A	15.025	13.6795	12.4925
CerPE	CerPE_d14_0-22_0	1	691.6	550.5	9.66	33.7011	32.0138	36.4747	34.2084	34.9909	30.7513	#N/A	#N/A	#N/A	#N/A	#N/A	#N/A	#N/A	#N/A	#N/A	#N/A	#N/A	#N/A
CerPE	CerPE_d14_0-24_0	1	719.7	578.6	9.95	17.5913	20.1854	22.6088	20.0148	17.8668	19.5339	#N/A	#N/A	#N/A	#N/A	#N/A	#N/A	#N/A	#N/A	#N/A	#N/A	#N/A	#N/A
CerPE	CerPE_d14_1-16_0	1	605.6	464.5	10.18	17.161	17.4871	22.5185	11.4319	8.68103	9.58283	23.3609	23.4971	24.8857	236.87	287.52	295.603	0.730895	0.60209	0.702545	84.0246	83.5885	71.9604
CerPE	CerPE_d14_1-18_0	1	633.6	492.5	10.12	194.65	218.728	258.671	178.757	161.772	184.403	278.051	293.787	286.486	854.11	834.724	829.686	4.29399	4.30452	4.61364	581.909	528.797	424.218
CerPE	CerPE_d14_1-18_1	1	631.6	490.5	10.43	16.2861	17.4476	25.2791	14.7769	17.8004	14.8895	16.4272	18.7192	17.4031	40.8768	51.5473	54.376	0.171141	0.303132	0.0730454	14.6285	16.6734	15.2351
CerPE	CerPE_d14_1-18_2	1	629.6	488.5	9.97	0.0353004	0	0	0	0	0	0	0	0	0	0.151715	0.0159095	#N/A	#N/A	#N/A	0	0.0135912	0
CerPE	CerPE_d14_1-20_0	1	661.6	520.5	10.05	792.165	841.005	1078.23	819.96	757.849	929.837	1149.09	1186.98	1069.1	808.69	1010.33	958.368	6.16352	10.55	5.62078	622.857	606.999	533.871
CerPE	CerPE_d14_1-20_1	1	659.6	518.5	10.37	83.7699	97.3346	121.266	106.837	110.215	109.691	136.062	156.004	128.014	117.009	146.81	144.03	1.16218	1.2362	0.536195	64.3385	63.6712	61.9651
CerPE	CerPE_d14_1-20_1	1	659.6	518.5	10.15	5.02641	2.78428	3.39152	2.49048	3.71677	3.55254	4.15289	3.53749	3.16055	300.938	374.068	380.301	2.66312	1.96621	2.55997	280.796	286.568	241.615
CerPE	CerPE_d14_1-20_4	1	653.6	512.6	#N/A	#N/A	#N/A	#N/A	#N/A	#N/A	#N/A	#N/A	#N/A	#N/A	#N/A	#N/A	#N/A	#N/A	#N/A	#N/A	#N/A	#N/A	#N/A
CerPE	CerPE_d14_1-22_0	1	689.6	548.5	9.75	#N/A	#N/A	#N/A	#N/A	#N/A	#N/A	#N/A	#N/A	0.299433	4.55356	4.3493	5.89956	#N/A	0.11757	#N/A	2.10818	2.08335	2.77533
CerPE	CerPE_d14_1-22_0	1	689.6	548.5	9.2	118.221	121.514	68.5143	105.692	128.961	81.536	2.02456	2.93568	1.98369	11.3642	10.1564	5.4025	#N/A	0	#N/A	0.839677	1.43997	14.2965
CerPE	CerPE_d14_1-22_0	1	689.6	548.5	10	1004.58	1019.82	1451.33	1171.13	1059.55	1175.96	359.495	401.855	369.9	316.041	402.641	353.993	2.84125	1.55946	2.05616	289.59	265.867	227.701
CerPE	CerPE_d14_1-22_1	1	687.6	546.5	9.45	3.79476	#N/A	#N/A	#N/A	3.76071	#N/A	#N/A	#N/A	#N/A	2.10563	1.62586	#N/A	#N/A	#N/A	#N/A	#N/A	#N/A	#N/A
CerPE	CerPE_d14_1-22_1	1	687.6	546.5	10.22	93.0804	98.6798	115.023	117.079	108.248	124.721	62.2348	77.0701	63.0225	1268.77	1409.5	1496.35	7.11452	6.09066	7.85087	1387.24	1347.94	1096.12
CerPE	CerPE_d14_1-22_6	1	677.6	536.5	10.93	66.8658	64.5528	80.5382	80.5701	83.7015	75.8895	0.934731	1.49953	1.44585	68.0792	95.5412	88.2016	#N/A	#N/A	#N/A	0.699142	1.10897	1.37164
CerPE	CerPE_d14_1-24_0	1	717.7	576.6	9.16	177.952	158.092	110.055	194.974	217.424	130.931	0.886368	2.17991	1.00499	4.2009	4.11255	2.54621	#N/A	#N/A	#N/A	1.15554	1.37961	6.31957
CerPE	CerPE_d14_1-24_0	1	717.7	576.6	9.7	#N/A	#N/A	#N/A	#N/A	#N/A	#N/A	#N/A	#N/A	#N/A	#N/A	#N/A	#N/A	#N/A	#N/A	#N/A	#N/A	#N/A	#N/A
CerPE	CerPE_d14_1-24_0	1	717.7	576.6	9.99	173.716	235.016	305.603	248.041	217.775	237.657	29.2761	34.1474	29.8007	88.2539	103.258	95.1374	#N/A	#N/A	#N/A	85.8753	75.2061	67.1556
CerPE	CerPE_d14_1-24_1	1	715.7	574.6	10.25	13.5312	11.6334	12.4296	14.9725	13.7464	13.192	8.22676	8.45175	7.81502	#N/A	#N/A	#N/A	#N/A	#N/A	#N/A	#N/A	#N/A	#N/A
CerPE	CerPE_d14_1-24_1	1	715.7	574.6	9.79	#N/A	#N/A	#N/A	#N/A	#N/A	#N/A	#N/A	#N/A	#N/A	#N/A	#N/A	#N/A	#N/A	#N/A	#N/A	#N/A	#N/A	#N/A
CerPE	CerPE_d14_1-24_1	1	715.7	574.6	10.06	26.7569	26.3542	35.4648	18.9313	14.0318	16.8508	44.7997	51.8889	39.2049	826.046	944.319	961.053	4.13556	3.48645	4.25476	856.079	741.698	592.65
CerPE	CerPE_d14_2-18_0	1	631.6	490.5	10.43	16.1844	17.4476	25.6337	14.8175	18.176	15.1033	16.3431	18.8892	17.6414	41.372	51.2021	54.4361	0.146821	0.302217	0.0730454	14.7247	16.5773	15.1465
CerPE	CerPE_d14_2-20_0	1	659.6	518.5	10.37	92.2039	97.2328	119.808	106.213	108.954	109.467	135.44	155.806	127.514	116.877	143.137	143.405	1.18432	1.24392	0.537297	62.1039	64.4612	60.8114
CerPE	CerPE_d14_2-22_0	1	687.6	546.5	9.45	3.5677	1.90805	1.7428	2.12297	3.76071	2.31267	#N/A	#N/A	#N/A	#N/A	#N/A	#N/A	#N/A	#N/A	#N/A	#N/A	#N/A	#N/A
CerPE	CerPE_d14_2-22_0	1	687.6	546.5	10.12	#N/A	#N/A	#N/A	#N/A	3.44947	8.16634	10.4795	12.3285	#N/A	1211.28	1334.51	1410.92	6.44542	4.93	7.65667	1340.6	1261.04	1049.51
CerPE	CerPE_d14_2-22_0	1	687.6	546.5	10.28	87.7542	89.9586	106.004	100.577	101.388	111.23	51.5099	58.7179	50.9034	80.4578	81.5955	103.073	0.669164	1.0519	0.0933052	63.752	54.6121	39.1375
CerPE	CerPE_d14_2-24_0	1	715.7	574.6	10.23	13.7064	13.4708	14.5704	15.331	14.7104	15.9515	8.30296	9.14972	8.80811	29.9808	12.8861	16.2527	0.108961	0.0758831	0.00234297	15.1564	11.0629	13.9797
CerPE	CerPE_d14_2-24_0	1	715.7	574.6	10.06	26.3852	26.8222	36.1516	17.9618	12.9592	15.3365	43.7526	50.1745	37.404	822.61	940.279	959.328	4.12812	3.40388	4.2356	857.458	740.811	588.947
CerPE	CerPE_d16_0-20_0	1	691.6	550.5	9.66	33.7011	32.0138	36.4747	34.2084	34.9909	30.7513	#N/A	#N/A	#N/A	#N/A	#N/A	#N/A	#N/A	#N/A	#N/A	#N/A	#N/A	#N/A
CerPE	CerPE_d16_0-20_0	1	691.6	550.5	10	82.3763	99.6686	122.773	90.8772	89.7581	85.8527	31.7909	36.3445	33.6698	23.0885	22.7186	30.0642	#N/A	#N/A	#N/A	16.0985	16.2718	14.0639
CerPE	CerPE_d16_0-22_0	1	719.7	578.6	9.95	17.5913	20.1854	22.6088	20.0148	17.8668	19.5339	#N/A	#N/A	#N/A	#N/A	#N/A	#N/A	#N/A	#N/A	#N/A	#N/A	#N/A	#N/A
CerPE	CerPE_d16_0-22_0	1	719.7	578.6	9.61	11.9535	11.6996	12.2705	9.75869	10.7901	9.96721	#N/A	#N/A	#N/A	#N/A	#N/A	#N/A	#N/A	#N/A	#N/A	#N/A	#N/A	#N/A
CerPE	CerPE_d16_1-18_0	1	661.6	520.5	9.81	#N/A	#N/A	#N/A	#N/A	#N/A	#N/A	#N/A	#N/A	#N/A	#N/A	#N/A	#N/A	#N/A	#N/A	#N/A	#N/A	#N/A	#N/A
CerPE	CerPE_d16_1-18_0	1	661.6	520.5	10.05	790.815	839.314	1079.92	775.724	777.133	920	1153.08	1186.98	1072.2	812.782	1014.58	969.646	6.25265	10.6738	5.62078	624.061	611.393	530.024
CerPE	CerPE_d16_1-18_1	1	659.6	518.5	10.15	5.02674	2.78428	3.63253	2.49048	3.71677	3.55254	4.15289	3.53749	3.16055	300.938	374.068	380.301	2.66312	1.96621	2.55997	280.796	286.568	229.354
CerPE	CerPE_d16_1-18_1	1	659.6	518.5	10.37	92.2538	97.3346	121.266	106.418	110.215	109.691	136.062	156.004	128.014	117.009	146.81	144.03	1.16218	1.2362	0.529786	64.3385	63.6712	61.9651
CerPE	CerPE_d16_1-20_0	1	689.6	548.5	9.21	118.588	117.848	68.5143	104.822	128.404	81.7542	2.02686	2.9396	1.98369	11.4622	10.1564	4.75925	#N/A	#N/A	#N/A	#N/A	#N/A	14.0474
CerPE	CerPE_d16_1-20_0	1	689.6	548.5	10.12	#N/A	#N/A	#N/A	#N/A	#N/A	#N/A	#N/A	#N/A	#N/A	90.8574	115.953	107.642	0.776007	#N/A	#N/A	109.028	110.203	88.03
CerPE	CerPE_d16_1-20_0	1	689.6	548.5	10	1004.58	1037.25	1451.33	1165.3	1059.55	1181.65	359.495	401.855	370.481	219.246	274.315	241.703	2.84125	1.52024	1.69741	179.377	151.948	136.27
CerPE	CerPE_d16_1-20_1	1	687.6	546.5	10.3	87.5438	90.5855	107.666	101.917	103.058	114.628	50.021	60.228	50.6817	47.0581	51.9676	62.3641	0.140211	1.16066	#N/A	#N/A	#N/A	#N/A
CerPE	CerPE_d16_1-20_1	1	687.6	546.5	10.11	7.83793	5.7119	6.28236	10.6611	4.64529	8.16634	10.4795	12.3285	9.53281	1211.28	1262.05	1410.92	6.44542	4.93	7.76748	1287.76	1302.82	1049.51
CerPE	CerPE_d16_1-20_4	1	681.6	540.6	#N/A	#N/A	#N/A	#N/A	#N/A	#N/A	#N/A	#N/A	#N/A	#N/A	#N/A	#N/A	#N/A	#N/A	#N/A	#N/A	#N/A	#N/A	#N/A
CerPE	CerPE_d16_1-22_0	1	717.7	576.6	10.07	#N/A	#N/A	#N/A	#N/A	#N/A	#N/A	4.93028	3.32032	5.42355	60.9654	84.7373	78.4079	0.256102	0.216041	0.534196	73.0169	65.5671	61.4108
CerPE	CerPE_d16_1-22_0	1	717.7	576.6	9.16	178.379	159.729	109.767	192.546	219.962	133.31	0.886497	2.199	1.00899	4.15019	4.11202	3.00318	#N/A	#N/A	0.5036	#N/A	#N/A	6.56904
CerPE	CerPE_d16_1-22_0	1	717.7	576.6	9.95	174.094	233.854	304.406	247.188	220.575	237.206	23.8915	29.9101	23.7089	12.3605	15.7308	11.9069	#N/A	#N/A	#N/A	7.91857	5.42769	5.68794
CerPE	CerPE_d16_1-22_6	1	705.6	564.5	9.99	4.94356	4.4389	5.19715	4.83622	3.91439	4.00497	#N/A	#N/A	#N/A	#N/A	#N/A	#N/A	#N/A	#N/A	#N/A	#N/A	#N/A	#N/A
CerPE	CerPE_d16_1-22_6	1	705.6	564.5	10.47	#N/A	#N/A	#N/A	#N/A	#N/A	#N/A	#N/A	#N/A	#N/A	8.24985	9.13145	7.88176	#N/A	#N/A	#N/A	7.78648	7.13474	7.41647
CerPE	CerPE_d16_1-22_6	1	705.6	564.5	10.87	20.3685	26.403	26.3871	28.979	29.8799	31.9186	1.31304	0.655106	0.349389	46.0645	57.6164	55.7233	#N/A	#N/A	0.0352823	0.861564	0.883009	#N/A
CerPE	CerPE_d16_2-18_0	1	659.6	518.5	10.15	5.02674	2.78428	3.63253	2.49048	3.71677	3.55254	4.15289	3.53749	3.16055	300.938	374.068	380.301	2.66312	1.96621	2.55997	280.796	286.568	241.615
CerPE	CerPE_d16_2-18_0	1	659.6	518.5	10.37	92.2538	97.3346	121.266	106.418	110.215	109.691	136.062	156.004	128.014	117.009	146.81	144.03	1.16218	1.2362	0.529786	64.3385	63.6712	61.9651
CerPE	CerPE_d16_2-20_0	1	687.6	546.5	10.11	7.83793	5.7119	6.28236	10.6611	4.64529	8.16634	10.4795	12.3285	9.53281	1211.28	1334.51	1410.92	6.44542	4.93	7.76748	1340.6	1264.14	1049.51
CerPE	CerPE_d16_2-22_0	1	715.7	574.6	10.24	13.9382	12.7549	12.4054	14.2703	14.985	16.1887	8.07244	8.6705	7.81502	14.6993	18.1011	24.5169	0.108961	#N/A	#N/A	#N/A	#N/A	#N/A
CerPE	CerPE_d17_1-12_0	1	591.4	450.3	10.23	152.032	153.326	166.111	148.473	132.738	135.543	200.466	242.251	229.791	300.396	350.877	387.225	365.021	336.112	415.44	414.119	410.804	355.892
CerPE	CerPE_d18_1-12_0	1	605.5	464.4	10.18	20.1236	18.1116	21.712	13.0689	8.91678	13.7418	22.2155	29.9976	26.5204	228.64	281.454	280.409	1.49272	0.903392	0.838713	86.7537	76.5206	77.2389
CerPE	CerPE_d18_1-18_0	1	689.6	548.5	9.2	118.588	117.848	68.5143	104.822	128.404	81.7542	2.02686	2.9396	1.98369	11.4622	10.1564	4.75925	0	#N/A	0	0.621272	1.43871	14.0474
CerPE	CerPE_d18_1-18_0	1	689.6	548.5	10.09	#N/A	#N/A	#N/A	#N/A	#N/A	#N/A	#N/A	#N/A	#N/A	90.8574	115.953	107.642	0.776007	#N/A	0.457774	109.028	74.1384	72.7287
CerPE	CerPE_d18_1-18_0	1	689.6	548.5	10	1004.58	1037.25	1451.33	1165.3	1059.55	1181.65	359.495	401.855	370.481	219.246	274.315	241.703	2.84125	2.24384	1.69741	177.606	151.948	137.436
CerPE	CerPE_d18_1-18_2	1	685.5	544.5	10.42	#N/A	#N/A	#N/A	#N/A	#N/A	#N/A	#N/A	#N/A	#N/A	4.94817	5.68222	5.65875	#N/A	#N/A	#N/A	5.14059	1.36727	4.90214
CerPE	CerPE_d18_1-18_2	1	685.5	544.5	10.19	#N/A	#N/A	#N/A	#N/A	#N/A	#N/A	#N/A	#N/A	#N/A	3.85803	5.25329	7.57894	#N/A	#N/A	#N/A	2.8557	2.54064	2.31532
CerPE	CerPE_d18_1-20_0	1	717.7	576.6	9.95	174.094	233.854	304.406	247.188	220.575	237.206	23.8915	30.2541	23.7089	12.3605	15.7308	11.9069	#N/A	#N/A	#N/A	7.91857	5.42769	5.68794
CerPE	CerPE_d18_1-20_0	1	717.7	576.6	9.16	178.379	159.729	109.767	192.546	219.962	133.31	0.886497	2.199	1.00899	4.15019	4.11202	3.00318	0.705163	0.0934958	0.5036	1.17988	1.37961	6.56904
CerPE	CerPE_d18_1-20_0	1	717.7	576.6	9.7	#N/A	#N/A	#N/A	#N/A	#N/A	#N/A	#N/A	#N/A	#N/A	#N/A	#N/A	#N/A	#N/A	#N/A	#N/A	#N/A	#N/A	#N/A
CerPE	CerPE_d18_1-20_0	1	717.7	576.6	10.06	#N/A	#N/A	#N/A	#N/A	#N/A	#N/A	4.93028	4.28292	5.42355	71.2633	84.7373	78.4079	#N/A	#N/A	#N/A	73.0169	65.5671	61.4108
CerPE	CerPE_d18_1-20_4	1	709.5	568.5	#N/A	#N/A	#N/A	#N/A	#N/A	#N/A	#N/A	#N/A	#N/A	#N/A	#N/A	#N/A	#N/A	#N/A	#N/A	#N/A	#N/A	#N/A	#N/A
CerPE	CerPE_d18_1-22_6	1	733.5	592.5	10.4	#N/A	#N/A	#N/A	#N/A	#N/A	#N/A	#N/A	#N/A	#N/A	#N/A	#N/A	#N/A	#N/A	#N/A	#N/A	3.69062	3.93608	2.7883
CerPE	CerPE_d18_1-24_0	1	773.7	632.6	#N/A	#N/A	#N/A	#N/A	#N/A	#N/A	#N/A	#N/A	#N/A	#N/A	#N/A	#N/A	#N/A	#N/A	#N/A	#N/A	#N/A	#N/A	#N/A
HexCer	HexCer_d12_1-18_0	1	644.5	464.4	7.85	76.1077	76.663	84.1791	73.8319	67.1871	67.6888	100.4	121.125	114.896	150.198	175.439	191.841	182.054	168.056	207.72	207.06	205.324	177.946
HexCer	HexCer_d14_0-18_0	1	674.6	494.5	7.66	19.305	19.7532	19.8782	11.8216	12.1305	13.4673	4.99323	5.87139	5.38256	#N/A	#N/A	#N/A	#N/A	#N/A	#N/A	#N/A	2.78975	#N/A
HexCer	HexCer_d14_0-20_0	1	702.6	522.5	7.77	8.61677	9.65549	8.45944	6.27262	6.8166	5.73461	8.89809	8.60117	10.5525	4.6377	4.91982	5.22085	5.33478	5.74849	5.11117	4.54884	5.85376	4.27706
HexCer	HexCer_d14_0-20_0	1	702.6	522.5	7.61	33.1384	36.2952	34.4956	32.0243	26.0718	28.6173	6.65474	5.83405	6.04414	1.80186	2.13571	1.4565	3.49372	5.48328	5.18699	4.16447	3.38447	3.75584
HexCer	HexCer_d14_0-22_0	1	730.6	550.6	8.11	4.63045	6.09142	4.73959	5.04489	4.71768	4.87812	#N/A	#N/A	#N/A	3.52943	5.35801	5.18359	5.70591	5.18473	6.02479	5.59547	5.24225	5.33507
HexCer	HexCer_d14_0-22_0	1	730.6	550.6	7.66	6.99058	7.65865	9.07981	7.00464	5.99992	6.47845	5.66221	5.71804	6.26297	1.79262	2.378	2.74872	6.34982	6.82237	7.29131	4.86757	5.10766	3.75957
HexCer	HexCer_d14_0-24_0	1	758.7	578.6	#N/A	#N/A	#N/A	#N/A	#N/A	#N/A	#N/A	#N/A	#N/A	#N/A	#N/A	#N/A	#N/A	#N/A	#N/A	#N/A	#N/A	#N/A	#N/A
HexCer	HexCer_d14_1-16_0	1	644.5	464.4	7.85	76.1077	76.663	84.1791	73.8319	67.1871	67.6888	100.4	121.125	114.896	150.198	175.439	191.841	182.054	168.056	207.72	207.06	205.324	177.946
HexCer	HexCer_d14_1-18_0	1	672.5	492.5	7.81	14.694	16.4247	16.7218	8.88949	6.41856	7.67094	28.8904	29.3781	30.2266	16.6657	16.6242	15.5079	12.7289	10.4087	9.76832	15.7936	16.9309	16.2614
HexCer	HexCer_d14_1-18_1	1	670.5	490.5	7.62	6.82819	5.98363	2.65478	3.54706	3.52783	2.80962	#N/A	#N/A	#N/A	#N/A	#N/A	#N/A	#N/A	#N/A	#N/A	#N/A	#N/A	#N/A
HexCer	HexCer_d14_1-18_1	1	670.5	490.5	8.17	34.9271	35.9406	32.272	22.6531	18.915	21.4584	#N/A	#N/A	#N/A	1.19008	2.05284	1.49971	2.26552	2.66002	1.81593	1.06185	1.74505	0.633614
HexCer	HexCer_d14_1-18_2	1	668.5	488.4	8.39	6.8476	7.06967	5.93334	3.91948	3.60123	4.87248	#N/A	#N/A	#N/A	2.34714	2.87395	3.80812	7.23809	4.70304	4.78302	5.79686	5.83955	4.76705
HexCer	HexCer_d14_1-18_2	1	668.5	488.4	7.79	1.27266	1.5262	1.30191	1.27134	1.05318	1.40376	#N/A	#N/A	#N/A	#N/A	#N/A	#N/A	#N/A	#N/A	#N/A	#N/A	#N/A	#N/A
HexCer	HexCer_d14_1-20_0	1	700.6	520.5	8.12	19.4551	17.8928	20.6904	17.7754	15.6855	15.8919	#N/A	#N/A	#N/A	#N/A	#N/A	#N/A	6.40609	3.97271	3.94061	4.04406	4.55178	4.18706
HexCer	HexCer_d14_1-20_0	1	700.6	520.5	7.77	98.9416	100.74	104.374	95.4479	77.741	92.2091	104.664	127.895	115.649	57.4427	58.255	64.2266	65.8904	67.3899	60.1012	77.6684	63.4171	67.0103
HexCer	HexCer_d14_1-20_1	1	698.6	518.5	6.74	24.087	14.0242	6.39108	12.1946	13.903	5.67235	#N/A	#N/A	#N/A	#N/A	#N/A	#N/A	#N/A	#N/A	#N/A	#N/A	#N/A	#N/A
HexCer	HexCer_d14_1-20_1	1	698.6	518.5	7.31	79.9749	7.54139	1.52819	6.26727	9.31384	0.780785	0	#N/A	#N/A	14.2541	4.75277	0.914792	0.155389	2.3049	0.928109	2.2535	0.830268	20.1248
HexCer	HexCer_d14_1-20_1	1	698.6	518.5	7.6	53.0353	38.4439	29.009	45.1015	44.397	23.945	#N/A	#N/A	#N/A	#N/A	#N/A	#N/A	#N/A	#N/A	#N/A	#N/A	#N/A	#N/A
HexCer	HexCer_d14_1-20_1	1	698.6	518.5	8.13	254.663	269.67	245.621	249.818	187.797	211.578	1.64982	0.461061	0.34533	34.4996	40.438	45.744	48.3969	49.7646	50.1961	49.5524	48.9029	44.1747
HexCer	HexCer_d14_1-20_4	1	692.5	512.4	#N/A	#N/A	#N/A	#N/A	#N/A	#N/A	#N/A	#N/A	#N/A	#N/A	#N/A	#N/A	#N/A	#N/A	#N/A	#N/A	#N/A	#N/A	#N/A
HexCer	HexCer_d14_1-22_0	1	728.6	548.5	7.24	1.8756	0.477403	0	0.0930835	0.816276	0.171251	0.0202595	0	0.0483524	1.16314	0.25972	0.0322298	0.0768947	0.0478448	0.0431111	0.00811584	0	2.20018
HexCer	HexCer_d14_1-22_0	1	728.6	548.5	7.74	39.4827	43.9867	41.8067	42.0128	37.1364	38.4613	43.8388	48.5493	46.5312	24.0118	27.4863	26.4938	49.1112	52.2653	47.9089	43.4164	42.9846	36.8924
HexCer	HexCer_d14_1-22_1	1	726.6	546.5	7.29	19.4754	2.44472	0.505166	2.6712	2.62996	#N/A	#N/A	#N/A	#N/A	6.2798	2.02095	0.467222	#N/A	#N/A	#N/A	#N/A	#N/A	14.1878
HexCer	HexCer_d14_1-22_1	1	726.6	546.5	7.56	12.1041	8.83083	5.4104	6.84554	9.32647	5.66494	#N/A	#N/A	#N/A	1.32853	0.665335	0.200831	#N/A	#N/A	#N/A	#N/A	#N/A	#N/A
HexCer	HexCer_d14_1-22_1	1	726.6	546.5	8.1	38.1666	46.3368	45.596	36.8677	34.2408	39.7268	0.261381	0.166491	0.120866	20.7041	25.0184	26.4945	41.2791	34.71	39.5721	40.1064	36.3086	30.7443
HexCer	HexCer_d14_1-22_6	1	716.5	536.4	8.13	159.06	184.917	177.131	133.471	116.126	124.637	3.07729	#N/A	#N/A	25.3447	29.4858	29.2166	38.611	35.6887	34.1519	36.6484	33.2231	31.7319
HexCer	HexCer_d14_1-24_0	1	756.6	576.6	7.11	0.431546	0.10621	0	0	0.0628028	0.061947	0	0	0	0.025382	0	0	0	0	0	0	0	0
HexCer	HexCer_d14_1-24_0	1	756.6	576.6	7.7	19.6656	28.3548	24.0178	26.4454	19.5846	20.9738	6.00191	6.12354	5.22886	2.22505	2.41372	2.47314	3.45511	3.61677	3.64581	3.6635	3.11424	2.71302
HexCer	HexCer_d14_1-24_1	1	754.6	574.6	8.07	5.60445	6.92658	5.23602	6.06331	5.2323	5.71505	#N/A	#N/A	0.0404116	0.913397	1.24741	1.1105	1.30349	0.950879	1.18502	1.75238	1.91959	1.05489
HexCer	HexCer_d14_1-24_1	1	754.6	574.6	7.49	0.398009	0.663676	0.700163	1.0897	0.639461	0.496641	#N/A	#N/A	#N/A	0.20228	0.0825046	0	#N/A	0	0	0	0	0.478817
HexCer	HexCer_d14_1-24_1	1	754.6	574.6	7.79	0.621862	0.71917	0.800506	0.426706	0.60704	0.496168	1.50404	2.28604	1.76192	1.04315	1.71359	1.70736	1.37608	0.873478	1.23669	2.38689	1.68189	1.339
HexCer	HexCer_d14_2-18_0	1	670.5	490.5	8.17	34.9894	35.9406	32.272	22.4726	19.0871	21.3682	#N/A	#N/A	#N/A	1.19008	2.05284	1.49971	2.26552	2.6602	1.80512	1.06185	1.74505	0.633614
HexCer	HexCer_d14_2-20_0	1	698.6	518.5	7.89	1.09859	4.73477	11.1029	5.91909	1.60785	3.69833	0.71715	1.25073	0.828084	0.811481	1.70307	1.94058	3.7087	1.66097	3.04535	1.50444	2.3437	0.688793
HexCer	HexCer_d14_2-20_0	1	698.6	518.5	7.59	55.8883	40.549	28.8532	45.1759	44.8589	23.085	#N/A	#N/A	#N/A	#N/A	#N/A	#N/A	#N/A	#N/A	#N/A	#N/A	#N/A	#N/A
HexCer	HexCer_d14_2-20_0	1	698.6	518.5	8.13	262.509	277.568	225.24	254.125	192.117	220.362	#N/A	#N/A	#N/A	43.4483	49.0982	54.9314	67.6818	66.7322	68.2189	66.4382	65.9331	59.7931
HexCer	HexCer_d14_2-22_0	1	726.6	546.5	7.83	1.02557	1.10776	0.864151	2.0185	1.05402	1.00732	0.981228	0.827432	0.516456	2.51162	2.14408	2.78236	4.69808	4.61476	4.51766	3.10954	3.64178	4.25133
HexCer	HexCer_d14_2-22_0	1	726.6	546.5	8.28	1.87845	1.83717	1.91175	#N/A	#N/A	#N/A	#N/A	#N/A	#N/A	12.7125	12.9165	13.7402	29.7442	28.0749	30.2981	30.032	24.8833	25.5311
HexCer	HexCer_d14_2-22_0	1	726.6	546.5	8.1	38.1666	46.4187	44.2342	36.5595	34.0922	39.7268	#N/A	#N/A	#N/A	20.5528	24.865	26.4919	40.2165	30.8269	39.3229	39.6633	35.7684	30.5659
HexCer	HexCer_d14_2-24_0	1	754.6	574.6	#N/A	#N/A	#N/A	#N/A	#N/A	#N/A	#N/A	#N/A	#N/A	#N/A	#N/A	#N/A	#N/A	#N/A	#N/A	#N/A	#N/A	#N/A	#N/A
HexCer	HexCer_d16_0-20_0	1	730.6	550.6	7.59	3.75632	4.04413	5.46396	4.09747	3.85607	3.78421	2.4019	2.52553	2.23418	0.667563	#N/A	#N/A	2.18615	2.46575	2.50637	1.26281	1.84773	1.20007
HexCer	HexCer_d16_0-20_0	1	730.6	550.6	8.11	4.63045	6.09142	4.73959	5.08638	4.71768	4.87812	#N/A	#N/A	#N/A	3.52943	5.35801	5.18359	5.70591	5.18473	6.02479	5.59547	5.24225	5.33507
HexCer	HexCer_d16_0-20_0	1	730.6	550.6	7.74	3.15884	3.61478	3.55285	2.90744	2.26578	2.68817	3.25503	3.1286	3.97816	1.12515	1.87509	2.35067	4.13802	4.25226	4.75715	3.49556	3.2599	2.55453
HexCer	HexCer_d16_0-22_0	1	758.7	578.6	7.65	1.99029	2.02078	2.57993	2.47722	2.29272	1.92903	0.519479	1.02405	0.601435	0.151451	0.12288	0.193096	0.658729	0.367125	0.513656	0.459098	0.139748	0.212741
HexCer	HexCer_d16_1-18_0	1	700.6	520.5	8.13	19.0996	18.7085	20.1728	17.2553	16.8139	16.5062	#N/A	#N/A	#N/A	#N/A	#N/A	#N/A	6.40609	3.97271	3.94061	4.04406	4.55178	4.18706
HexCer	HexCer_d16_1-18_0	1	700.6	520.5	7.77	98.3352	99.4053	102.768	97.128	79.7335	91.6847	105.311	127.307	115.761	56.9924	58.3329	65.3709	66.9487	66.4347	60.3533	77.6377	63.9974	66.802
HexCer	HexCer_d16_1-18_1	1	698.6	518.5	7.6	55.8883	40.549	29.009	46.0213	44.8589	25.6985	#N/A	#N/A	#N/A	#N/A	#N/A	#N/A	#N/A	#N/A	#N/A	#N/A	#N/A	#N/A
HexCer	HexCer_d16_1-18_1	1	698.6	518.5	8.13	253.087	271.658	242.119	247.944	187.204	220.362	1.58336	0.461094	0.34533	34.4996	40.5836	45.2581	48.1877	48.8465	49.7352	49.5524	48.9029	44.7105
HexCer	HexCer_d16_1-20_0	1	728.6	548.5	8.09	4.06475	3.48008	3.35585	3.61081	4.13291	3.45003	#N/A	#N/A	#N/A	1.84018	2.32237	1.7028	3.53393	4.19324	3.24513	2.59501	3.01735	2.79805
HexCer	HexCer_d16_1-20_0	1	728.6	548.5	7.74	42.0461	44.9035	43.4201	42.3015	37.6193	38.8625	44.3403	48.8244	46.4493	25.006	27.4863	27.2996	49.4791	52.9585	47.9089	43.3604	43.0568	36.5036
HexCer	HexCer_d16_1-20_1	1	726.6	546.5	7.57	11.1474	9.16249	5.38928	6.84554	9.52608	5.66517	#N/A	#N/A	#N/A	#N/A	#N/A	#N/A	#N/A	#N/A	#N/A	#N/A	#N/A	#N/A
HexCer	HexCer_d16_1-20_1	1	726.6	546.5	8.29	#N/A	#N/A	#N/A	#N/A	#N/A	#N/A	#N/A	#N/A	#N/A	12.5713	12.92	13.0118	29.9044	28.0749	30.2178	30.032	24.8833	25.5311
HexCer	HexCer_d16_1-20_1	1	726.6	546.5	8.11	38.1666	46.4187	44.7905	36.7961	34.0922	39.7268	0.58823	0.199456	0.120866	20.5528	24.865	26.4945	40.2165	34.2653	38.809	39.6633	35.7684	30.5659
HexCer	HexCer_d16_1-20_4	1	720.5	540.5	8.03	5.98866	6.81113	6.79479	6.54605	6.30454	6.30337	#N/A	#N/A	#N/A	#N/A	#N/A	#N/A	#N/A	#N/A	#N/A	#N/A	#N/A	#N/A
HexCer	HexCer_d16_1-22_0	1	756.6	576.6	7.7	19.67	27.9732	24.0157	26.3621	19.6136	21.1714	5.6658	6.02497	5.12868	2.22505	2.41307	2.40711	3.4567	3.61134	3.63922	3.69129	3.11414	2.71186
HexCer	HexCer_d16_1-22_6	1	744.5	564.5	8.1	29.1399	36.2436	35.242	29.3272	31.3919	33.2184	#N/A	#N/A	#N/A	17.9356	19.5712	19.5895	38.5249	33.9267	31.7396	31.5071	32.2433	27.551
HexCer	HexCer_d16_2-18_0	1	698.6	518.5	7.31	76.0576	7.31234	1.63964	5.76328	8.59343	1.13882	#N/A	#N/A	#N/A	14.7115	3.51294	0.88926	#N/A	#N/A	#N/A	#N/A	#N/A	20.8486
HexCer	HexCer_d16_2-18_0	1	698.6	518.5	7.6	55.8883	40.549	29.009	46.0213	44.8589	23.085	#N/A	#N/A	#N/A	#N/A	#N/A	#N/A	#N/A	#N/A	#N/A	#N/A	#N/A	#N/A
HexCer	HexCer_d16_2-18_0	1	698.6	518.5	8.13	241.434	271.658	242.119	247.944	187.204	220.362	1.58336	#N/A	#N/A	34.4996	40.5836	45.2581	48.1877	48.8465	49.7352	49.5524	48.9029	44.7105
HexCer	HexCer_d16_2-20_0	1	726.6	546.5	8.29	#N/A	#N/A	#N/A	#N/A	#N/A	#N/A	#N/A	#N/A	#N/A	12.5713	12.92	13.0118	30.2404	28.0749	30.2178	30.032	24.8833	25.5311
HexCer	HexCer_d16_2-20_0	1	726.6	546.5	8.1	38.1666	46.4187	44.7905	36.7961	34.0922	39.7268	#N/A	#N/A	#N/A	20.5528	24.865	26.4945	40.2165	34.2653	38.809	39.6633	35.7684	30.5659
HexCer	HexCer_d16_2-22_0	1	754.6	574.6	8.26	#N/A	#N/A	#N/A	#N/A	#N/A	#N/A	#N/A	#N/A	#N/A	1.10439	2.08767	1.51823	#N/A	1.75132	1.38098	2.81813	2.77326	1.8639
HexCer	HexCer_d18_1-12_0	1	644.5	464.4	7.85	76.016	76.663	83.0554	74.2364	66.3688	67.7713	100.233	121.125	114.896	150.198	175.439	193.612	182.511	168.056	207.72	207.06	205.402	177.946
HexCer	HexCer_d18_1-18_0	1	728.6	548.5	8.09	4.06475	3.48008	3.35585	3.61081	4.13291	3.45003	#N/A	#N/A	#N/A	1.84018	2.32237	1.7028	3.53393	4.19324	3.24513	2.59501	3.01735	2.79805
HexCer	HexCer_d18_1-18_0	1	728.6	548.5	7.74	42.0461	44.9035	43.4201	42.3015	37.6193	38.8625	44.3403	48.8244	46.4049	25.006	27.4863	27.2996	49.4791	52.9585	47.9089	43.3604	43.0568	36.5036
HexCer	HexCer_d18_1-20_0	1	756.6	576.6	7.7	19.67	27.9732	24.0157	26.3621	19.6136	21.1714	6.00808	6.02474	5.13689	2.21202	2.41307	2.47314	3.4567	3.61134	3.63922	3.66639	3.11387	2.71186
SM	SM_32_0	1	677.6	184.1	7.75	0.633576	0.472553	0.321514	0.532585	0.549232	0.387135	#N/A	#N/A	#N/A	0.186231	0.134091	0.0497201	#N/A	#N/A	#N/A	#N/A	#N/A	0.515588
SM	SM_32_1	1	675.6	184.1	7.75	10.2655	7.06956	4.97594	8.56365	10.3191	6.27279	0.106067	0.407835	0.160363	2.51418	2.10108	0.801748	0.254044	0.524415	0.391198	0.611392	0.800246	7.67355
SM	SM_32_2	1	673.6	184.1	8.98	#N/A	#N/A	#N/A	#N/A	#N/A	#N/A	#N/A	#N/A	#N/A	#N/A	#N/A	#N/A	#N/A	#N/A	#N/A	#N/A	#N/A	#N/A
SM	SM_34_0	1	705.6	184.1	8.17	#N/A	#N/A	#N/A	#N/A	#N/A	#N/A	#N/A	#N/A	#N/A	#N/A	#N/A	#N/A	#N/A	#N/A	#N/A	0.0934742	0.0948596	0.109834
SM	SM_34_1	1	703.6	184.1	8.81	0.212478	#N/A	#N/A	0.0130402	#N/A	#N/A	#N/A	#N/A	#N/A	0.383675	0.246538	0.0537966	#N/A	#N/A	#N/A	#N/A	#N/A	#N/A
SM	SM_34_1	1	703.6	184.1	8.25	0.0322015	0.109792	0.0299033	0.0370076	0.411588	0.0483388	0.0823768	0.104475	0.097356	0.248112	0.190884	0.190185	0.166923	0.210687	0.211026	0.21424	0.207939	0.322805
SM	SM_34_2	1	701.6	184.1	8.98	0.0713304	#N/A	#N/A	#N/A	#N/A	#N/A	#N/A	#N/A	#N/A	0.29397	0.128342	#N/A	#N/A	#N/A	#N/A	#N/A	0.120789	0.113444
SM	SM_34_2	1	701.6	184.1	8.37	#N/A	#N/A	#N/A	#N/A	0.0484952	#N/A	#N/A	#N/A	#N/A	#N/A	#N/A	#N/A	#N/A	#N/A	0.0876781	0.098816	0.083751	0.0865028
SM	SM_34_5	1	695.6	184.1	#N/A	#N/A	#N/A	#N/A	#N/A	#N/A	#N/A	#N/A	#N/A	#N/A	#N/A	#N/A	#N/A	#N/A	#N/A	#N/A	#N/A	#N/A	#N/A
SM	SM_36_0	1	733.6	184.1	7.55	0.0448349	#N/A	#N/A	#N/A	#N/A	#N/A	#N/A	#N/A	0.250234	#N/A	#N/A	#N/A	#N/A	#N/A	0.109985	#N/A	0.126123	#N/A
SM	SM_36_0	1	733.6	184.1	8.18	#N/A	#N/A	#N/A	#N/A	0.107443	#N/A	#N/A	#N/A	#N/A	#N/A	#N/A	#N/A	#N/A	#N/A	#N/A	#N/A	#N/A	#N/A
SM	SM_36_1	1	731.6	184.1	8.8	0.572238	0.0788798	0.101033	0.144951	0.106174	0.180038	#N/A	#N/A	#N/A	0.140251	#N/A	#N/A	#N/A	#N/A	#N/A	#N/A	#N/A	0.120409
SM	SM_36_1	1	731.6	184.1	8.24	#N/A	#N/A	#N/A	#N/A	0.769682	#N/A	0.0365922	#N/A	#N/A	#N/A	#N/A	#N/A	#N/A	#N/A	0.0613231	0.0585159	0.0708109	0.0779127
SM	SM_36_2	1	729.6	184.1	8.94	0.217107	0.0660436	0.084577	0.134915	0.133759	0.150738	#N/A	#N/A	#N/A	0.813904	0.370831	#N/A	#N/A	#N/A	#N/A	#N/A	#N/A	0.658179
SM	SM_36_2	1	729.6	184.1	8.32	#N/A	#N/A	#N/A	#N/A	0.119629	#N/A	#N/A	#N/A	#N/A	0.166847	0.182319	0.212942	0.114757	0.116874	0.195158	0.238305	0.235018	0.216541
SM	SM_36_5	1	723.6	184.1	7.59	#N/A	#N/A	#N/A	#N/A	#N/A	#N/A	#N/A	#N/A	#N/A	#N/A	#N/A	#N/A	#N/A	#N/A	#N/A	#N/A	#N/A	0.149649
SM	SM_36_7	1	719.6	184.1	8.86	0.0601304	0.163696	0.0510341	0.062614	0.0568845	0.0534738	0.0552088	0.091661	0.0609863	0.0870462	0.101269	0.0968746	0.111821	0.11426	0.133302	0.160286	0.149766	0.0999627
SM	SM_36_7	1	719.6	184.1	7.52	#N/A	#N/A	#N/A	#N/A	#N/A	#N/A	#N/A	#N/A	#N/A	0.200228	0.302584	0.0840656	0.344637	0.260152	0.259851	0.222462	0.772871	0.481849
SM	SM_38_0	1	761.7	184.1	8.71	#N/A	#N/A	#N/A	#N/A	#N/A	#N/A	#N/A	#N/A	#N/A	0.517087	0.53304	0.657966	0.70427	0.631891	0.752194	0.737184	0.558609	0.553734
SM	SM_38_0	1	761.7	184.1	9.02	#N/A	#N/A	#N/A	#N/A	#N/A	#N/A	#N/A	#N/A	#N/A	0.0999439	0.157898	0.192905	0.330988	0.22467	0.324932	0.301563	0.281897	0.228324
SM	SM_38_0	1	761.7	184.1	7.6	0.154863	0.117188	0.103801	0.0714077	0.0472115	0.0543041	0.0586841	0.192514	0.446704	0.261325	0.199455	0.205014	0.156976	0.263019	0.25871	0.218133	0.198072	0.166488
SM	SM_38_1	1	759.7	184.1	8.71	0.103186	#N/A	#N/A	#N/A	#N/A	#N/A	#N/A	#N/A	#N/A	#N/A	#N/A	#N/A	#N/A	#N/A	#N/A	#N/A	#N/A	#N/A
SM	SM_38_1	1	759.7	184.1	7.67	0.320166	0.238939	0.325561	0.129395	0.105148	0.130018	0.11539	0.372382	0.694523	0.46466	0.53469	0.488142	0.450292	0.55036	0.567344	0.494392	0.570294	0.405813
SM	SM_38_1	1	759.7	184.1	8.2	0.0540999	0.112148	0.0660741	0.0518165	0.174559	0.0692168	0.0397612	#N/A	#N/A	#N/A	#N/A	#N/A	#N/A	#N/A	#N/A	#N/A	#N/A	#N/A
SM	SM_38_2	1	757.7	184.1	8.27	#N/A	#N/A	#N/A	#N/A	#N/A	#N/A	#N/A	#N/A	#N/A	0.113053	0.0958364	0.144271	#N/A	#N/A	#N/A	0.127988	0.143611	0.124844
SM	SM_38_2	1	757.7	184.1	7.73	0.159312	0.115292	0.142934	0.0635851	0.0539096	0.0584555	0.0626632	0.212694	0.254679	0.288271	0.250414	0.288982	0.238251	0.29643	0.366352	0.298544	0.355837	0.367157
SM	SM_38_7	1	747.6	184.1	7.49	#N/A	#N/A	#N/A	#N/A	0.0286978	0.0819552	#N/A	#N/A	#N/A	0.223307	0.372194	0.129377	0.324201	0.347279	0.312721	0.297044	1.11486	0.7719
SM	SM_38_7	1	747.6	184.1	8.72	#N/A	#N/A	#N/A	#N/A	#N/A	#N/A	#N/A	#N/A	#N/A	0.450367	0.485096	0.650072	0.709858	0.560526	0.586497	0.542696	0.628791	0.519193
SM	SM_d18_1-12_0	1	647.6	184.1	8.34	76.016	76.663	83.0554	74.2364	66.3688	67.7713	100.233	121.125	114.896	150.198	175.439	193.612	182.511	168.056	207.72	207.06	205.402	177.946

## Sheet: All avarage values
						WTHM			WTHF			WTOY			WTTS			CPMT			ReTS
Amount in 100 ug (pmol/ug)	Lipid	Fragment 0:small/not used 1:big/used	Precursor Mz	Product Mz	Mean Retention Time	Mean	SD	RSD %	Mean	SD	RSD %	Mean	SD	RSD %	Mean	SD	RSD %	Mean	SD	RSD %	Mean	SD	RSD %
Cer	Cer_d12_1-18_0	1	482.4	464.4	5.54	79.102	4.24691	5.3689	69.8778	4.65733	6.66496	112.657	8.82301	7.83177	174.259	24.2779	13.9321	185.538	19.325	10.4156	196.452	15.9434	8.1157
Cer	Cer_d14_0-18_0	1	512.5	494.5	5.55	0.84106	0.277708	33.0188	0.505724	0.0457336	9.04319	3.3386	0.475049	14.229	4.08612	0.563611	13.7933	2.95516	0.37314	12.6267	3.24422	0.250326	7.71607
Cer	Cer_d14_0-18_0	1	512.5	494.5	5.16	1.61461	0.373466	23.1305	1.77493	0.52938	29.8254	#N/A	#N/A	#N/A	0.364131	0.139492	38.3081	#N/A	#N/A	#N/A	#N/A	#N/A	#N/A
Cer	Cer_d14_0-18_0	1	512.5	494.5	5.47	1.52868	0.183115	11.9786	1.01096	0.0815832	8.06983	3.4027	0.13262	3.89748	1.61334	0.124995	7.7476	0.73578	0.0887977	12.0685	1.66574	0.189997	11.4062
Cer	Cer_d14_0-20_0	1	540.5	522.5	5.56	4.36218	0.0360172	0.825669	4.03961	0.201289	4.98287	16.1091	2.50364	15.5418	5.92621	0.303363	5.11901	4.6139	0.219457	4.75644	6.1312	0.91717	14.959
Cer	Cer_d14_0-20_0	1	540.5	522.5	5.48	3.77861	0.429658	11.3708	3.15118	0.288814	9.16528	6.83878	0.403909	5.90615	1.40391	0.0858287	6.11355	1.06892	0.0962017	8.99991	1.82899	0.30751	16.8132
Cer	Cer_d14_0-22_0	1	568.6	550.6	5.22	2.72963	0.332672	12.1875	3.64734	0.79956	21.9217	0.32561	0.196909	60.4741	0.245622	0.0520932	21.2087	0.094396	0.0397958	42.1584	0.150663	0.137419	91.2093
Cer	Cer_d14_0-22_0	1	568.6	550.6	5.57	9.00045	0.557504	6.19418	7.52236	0.513779	6.83002	10.1182	0.938773	9.27804	3.41713	0.460881	13.4874	3.27878	0.336599	10.266	3.69722	0.749872	20.2821
Cer	Cer_d14_0-22_0	1	568.6	550.6	5.5	3.09353	0.278537	9.00387	2.49212	0.213029	8.54813	2.12335	0.0764586	3.60085	0.441947	0.0472683	10.6955	0.483399	0.0764153	15.8079	0.749888	0.0976664	13.0241
Cer	Cer_d14_0-24_0	1	596.6	578.6	5.59	4.6104	0.210475	4.56523	3.9795	0.355524	8.93387	0.851661	0.0857402	10.0674	#N/A	#N/A	#N/A	0.341142	0.0695713	20.3936	0.431209	0.0699079	16.2121
Cer	Cer_d14_0-24_0	1	596.6	578.6	5.51	1.5808	1.31375	83.1063	0.555235	0.0529132	9.52988	0.168276	0.0296265	17.6059	#N/A	#N/A	#N/A	#N/A	#N/A	#N/A	#N/A	#N/A	#N/A
Cer	Cer_d14_0-24_0	1	596.6	578.6	5.25	5.37011	0.604931	11.2648	5.38095	0.894944	16.6317	#N/A	#N/A	#N/A	#N/A	#N/A	#N/A	#N/A	#N/A	#N/A	#N/A	#N/A	#N/A
Cer	Cer_d14_1-16_0	1	482.5	464.4	5.54	91.5788	7.11626	7.77064	82.5375	6.66393	8.07383	135.097	8.59577	6.36265	210.978	21.7205	10.2951	225.209	22.4323	9.96068	244.036	19.1587	7.85076
Cer	Cer_d14_1-18_0	1	510.5	492.5	5.17	24.9587	4.12551	16.5293	29.718	3.39935	11.4387	1.20261	0.882868	73.413	3.76342	1.09419	29.0742	1.36719	0.232419	16.9997	3.85827	3.30272	85.6012
Cer	Cer_d14_1-18_0	1	510.5	492.5	5.55	9.53909	0.931376	9.76378	6.56027	0.0614689	0.936987	50.2804	3.67483	7.30867	64.6212	6.1076	9.4514	44.5131	4.16806	9.36367	50.4062	7.42596	14.7323
Cer	Cer_d14_1-18_1	1	508.5	490.5	5.04	0.25408	0.10929	43.014	0.171534	0.0689715	40.2088	#N/A	#N/A	#N/A	#N/A	#N/A	#N/A	#N/A	#N/A	#N/A	#N/A	#N/A	#N/A
Cer	Cer_d14_1-18_1	1	508.5	490.5	5.24	0.604685	0.0807717	13.3577	0.38974	0.0526449	13.5077	#N/A	#N/A	#N/A	#N/A	#N/A	#N/A	#N/A	#N/A	#N/A	#N/A	#N/A	#N/A
Cer	Cer_d14_1-18_1	1	508.5	490.5	5.37	0.410402	0.24467	59.6172	0.32969	0.0957464	29.0413	#N/A	#N/A	#N/A	#N/A	#N/A	#N/A	#N/A	#N/A	#N/A	#N/A	#N/A	#N/A
Cer	Cer_d14_1-18_1	1	508.5	490.5	5.97	1.11365	0.196578	17.6516	0.646187	0.081958	12.6833	#N/A	#N/A	#N/A	0.23934	0.0103098	4.30762	0.151039	0.0713796	47.2591	0.114584	0.0379983	33.1621
Cer	Cer_d14_1-18_1	1	508.5	490.5	5.58	0.910339	0.366602	40.271	0.785232	0.0898153	11.4381	0.435561	0.0272832	6.26393	2.02445	0.259967	12.8414	0.958799	0.0331487	3.45731	1.32387	0.194667	14.7044
Cer	Cer_d14_1-18_2	1	506.5	488.4	5.61	0.746173	0.20326	27.2403	0.884594	0.193491	21.8734	0.212581	0.0477972	22.4842	0.285178	0.0528534	18.5335	0.22237	0.0256626	11.5405	0.322965	0.0748121	23.1641
Cer	Cer_d14_1-18_2	1	506.5	488.4	5.15	0.461888	0.12611	27.3031	0.52711	0.2627	49.8378	#N/A	#N/A	#N/A	0.0722343	0.0364287	50.4312	#N/A	#N/A	#N/A	#N/A	#N/A	#N/A
Cer	Cer_d14_1-20_0	1	538.5	520.5	5.2	3.81347	0.374716	9.82611	3.05969	0.479644	15.6762	0.643316	0.502382	78.0925	1.84856	0.847473	45.845	0.355168	0.0894724	25.1916	1.0967	1.10748	100.983
Cer	Cer_d14_1-20_0	1	538.5	520.5	5.56	65.4992	0.255658	0.390322	58.1389	3.01611	5.18777	278.146	28.5393	10.2605	94.5026	8.2661	8.74695	73.8773	7.19586	9.74028	91.5388	7.08327	7.73799
Cer	Cer_d14_1-20_1	1	536.5	518.5	5.04	1.25348	0.221726	17.6888	1.06097	0.0699337	6.59149	#N/A	#N/A	#N/A	#N/A	#N/A	#N/A	#N/A	#N/A	#N/A	#N/A	#N/A	#N/A
Cer	Cer_d14_1-20_1	1	536.5	518.5	5.31	6.47085	1.55402	24.0157	5.318	0.984254	18.508	#N/A	#N/A	#N/A	0.899599	0.509535	56.6403	0.202529	0.105683	52.1819	0.432556	0.39151	90.5107
Cer	Cer_d14_1-20_1	1	536.5	518.5	5.96	9.1246	1.11778	12.2502	6.70389	0.755692	11.2724	0.100881	0.0688666	68.2651	2.47273	0.131691	5.32574	1.97272	0.33335	16.898	1.59869	0.282059	17.6431
Cer	Cer_d14_1-20_1	1	536.5	518.5	5.6	0.727524	0.279397	38.4038	0.703282	0.160102	22.7649	1.1902	0.189886	15.9541	24.7974	2.31951	9.35381	47.0702	4.41441	9.37835	30.8888	3.98242	12.8928
Cer	Cer_d14_1-20_4	1	530.5	512.4	5.22	0.230508	0.168829	73.2422	0.254696	0.0961638	37.7563	0.110967	0.0506749	45.6669	0.180721	0.104429	57.7846	0.14367	0.0561306	39.0692	0.168147	0.019244	11.4447
Cer	Cer_d14_1-20_4	1	530.5	512.4	5.59	0.0728183	0.038043	52.2437	0.0881609	0.103345	117.223	0.0359958	0.0346556	96.2767	0.0206368	0.0229683	111.298	0.0254035	0.0185931	73.191	0.033263	0.0188305	56.611
Cer	Cer_d14_1-22_0	1	566.6	548.5	5.22	25.2491	4.42577	17.5284	27.5538	2.70871	9.83061	3.16586	2.33483	73.7503	2.44596	0.800518	32.7282	0.704055	0.110814	15.7394	1.98544	1.52649	76.8843
Cer	Cer_d14_1-22_0	1	566.6	548.5	5.57	128.544	5.88528	4.5784	110.489	4.3737	3.95849	151.569	11.8301	7.8051	60.0293	5.28133	8.79792	78.5412	4.3841	5.58191	65.5023	11.6644	17.8076
Cer	Cer_d14_1-22_1	1	564.5	546.5	5.07	0.309742	0.138205	44.6193	0.262889	0.0422808	16.0831	#N/A	#N/A	#N/A	#N/A	#N/A	#N/A	#N/A	#N/A	#N/A	#N/A	#N/A	#N/A
Cer	Cer_d14_1-22_1	1	564.5	546.5	5.33	1.29518	0.436374	33.6921	1.40876	0.297804	21.1395	#N/A	#N/A	#N/A	1.1035	0.758253	68.7132	#N/A	#N/A	#N/A	0.893117	1.34043	150.085
Cer	Cer_d14_1-22_1	1	564.5	546.5	5.96	1.79339	0.236708	13.1989	1.36146	0.0927423	6.81199	0.132599	0.034396	25.9398	1.80725	0.0699555	3.87082	2.12622	0.358429	16.8576	1.33609	0.250039	18.7143
Cer	Cer_d14_1-22_1	1	564.5	546.5	5.62	1.53997	0.277236	18.0027	0.607672	0.208981	34.3904	2.69719	0.155316	5.75842	97.4822	9.41538	9.65856	364.883	39.4394	10.8088	113.46	13.0424	11.4952
Cer	Cer_d14_1-22_6	1	554.5	536.4	5.96	32.053	4.92893	15.3774	19.9694	1.6506	8.26566	0.523263	0.0963354	18.4105	10.2127	0.879674	8.61356	7.79097	1.04898	13.4641	6.12704	1.0851	17.71
Cer	Cer_d14_1-24_0	1	594.6	576.6	4.03	#N/A	#N/A	#N/A	#N/A	#N/A	#N/A	#N/A	#N/A	#N/A	#N/A	#N/A	#N/A	#N/A	#N/A	#N/A	#N/A	#N/A	#N/A
Cer	Cer_d14_1-24_0	1	594.6	576.6	5.25	41.7744	8.18952	19.6041	47.1337	3.46904	7.36002	1.51526	1.04311	68.8404	1.28626	0.471635	36.6672	0.660007	0.116137	17.5964	1.05178	0.756861	71.9603
Cer	Cer_d14_1-24_0	1	594.6	576.6	5.61	50.409	2.1076	4.181	41.2448	0.748279	1.81424	10.4637	0.872692	8.34019	11.5327	1.03093	8.93918	12.6998	1.30443	10.2712	11.2598	0.887478	7.88182
Cer	Cer_d14_1-24_1	1	592.6	574.6	5.11	0.0975658	0.0228445	23.4145	0.149853	0.0793614	52.9596	#N/A	#N/A	#N/A	#N/A	#N/A	#N/A	#N/A	#N/A	#N/A	#N/A	#N/A	#N/A
Cer	Cer_d14_1-24_1	1	592.6	574.6	5.3	0.512514	0.315679	61.5943	0.289939	0.121861	42.0298	#N/A	#N/A	#N/A	2.24636	0.823624	36.6648	#N/A	#N/A	#N/A	2.11608	1.78628	84.4148
Cer	Cer_d14_1-24_1	1	592.6	574.6	5.64	7.29287	0.719602	9.8672	2.70054	0.0964647	3.57206	11.7619	0.442027	3.75812	87.2105	6.34176	7.27179	123.417	10.6497	8.62906	92.2088	14.3605	15.5739
Cer	Cer_d14_2-18_0	1	508.5	490.5	5.59	#N/A	#N/A	#N/A	#N/A	#N/A	#N/A	0.457657	0.0617417	13.4908	2.06657	0.13473	6.51948	1.05595	0.0987273	9.34959	1.32909	0.177305	13.3404
Cer	Cer_d14_2-20_0	1	536.5	518.5	5.34	6.13353	1.42826	23.2861	4.91569	1.09935	22.3641	#N/A	#N/A	#N/A	#N/A	#N/A	#N/A	#N/A	#N/A	#N/A	#N/A	#N/A	#N/A
Cer	Cer_d14_2-20_0	1	536.5	518.5	5.97	9.10948	0.925545	10.1602	6.68692	0.431929	6.45931	#N/A	#N/A	#N/A	3.54999	0.00488176	0.137515	3.27804	0.30818	9.40137	2.38733	0.339072	14.203
Cer	Cer_d14_2-20_0	1	536.5	518.5	5.6	1.38953	0.318948	22.9536	1.35426	0.137542	10.1562	1.44017	0.0614888	4.26955	30.9927	2.47813	7.99585	48.227	4.44237	9.21137	31.641	3.19658	10.1027
Cer	Cer_d14_2-22_0	1	564.5	546.5	5.63	#N/A	#N/A	#N/A	#N/A	#N/A	#N/A	2.64082	0.147324	5.57872	97.0523	10.1618	10.4704	365.584	38.0454	10.4068	114.136	14.0136	12.2781
Cer	Cer_d14_2-24_0	1	592.6	574.6	5.64	7.41516	0.811513	10.944	2.71302	0.00087272	0.0321679	11.9378	0.44131	3.69675	87.2719	6.41886	7.35501	123.218	11.2397	9.12178	92.4029	14.4205	15.6061
Cer	Cer_d16_0-20_0	1	568.6	550.6	5.96	1.38024	0.758574	54.9597	0.783912	0.107549	13.7196	#N/A	#N/A	#N/A	2.25686	0.332136	14.7167	1.62453	0.256268	15.7749	1.22089	0.272541	22.3231
Cer	Cer_d16_0-20_0	1	568.6	550.6	5.21	2.53889	0.584671	23.0286	3.76341	0.427559	11.361	#N/A	#N/A	#N/A	#N/A	#N/A	#N/A	#N/A	#N/A	#N/A	#N/A	#N/A	#N/A
Cer	Cer_d16_0-20_0	1	568.6	550.6	5.57	12.552	0.757807	6.03736	10.5696	0.655448	6.20127	12.7488	1.13748	8.92226	4.40913	0.382886	8.68394	4.05922	0.451963	11.1342	4.8515	0.623103	12.8435
Cer	Cer_d16_0-22_0	1	596.6	578.6	5.96	#N/A	#N/A	#N/A	#N/A	#N/A	#N/A	#N/A	#N/A	#N/A	0.500671	0.0242844	4.85037	0.57146	0.0875405	15.3188	0.344349	0.131015	38.047
Cer	Cer_d16_0-22_0	1	596.6	578.6	5.25	4.63461	0.773566	16.6911	5.04824	0.581392	11.5167	#N/A	#N/A	#N/A	#N/A	#N/A	#N/A	#N/A	#N/A	#N/A	#N/A	#N/A	#N/A
Cer	Cer_d16_0-22_0	1	596.6	578.6	5.58	6.54144	1.28382	19.6259	4.80788	0.343295	7.14025	1.10646	0.187055	16.9058	#N/A	#N/A	#N/A	#N/A	#N/A	#N/A	0.452998	0.0530653	11.7142
Cer	Cer_d16_1-18_0	1	538.5	520.5	5.2	3.69325	0.295222	7.99356	3.25747	0.609086	18.6982	0.652468	0.648473	99.3877	1.65535	0.713993	43.1325	0.370031	0.140567	37.9878	1.0473	0.954021	91.0936
Cer	Cer_d16_1-18_0	1	538.5	520.5	5.56	65.6953	1.17247	1.78471	58.7586	3.55976	6.05828	274.132	28.0579	10.2352	96.7636	9.10567	9.41022	75.4436	7.40097	9.80994	92.4886	6.35016	6.86588
Cer	Cer_d16_1-18_1	1	536.5	518.5	5.29	2.42392	0.178059	7.34592	1.44056	0.0757169	5.25606	#N/A	#N/A	#N/A	#N/A	#N/A	#N/A	#N/A	#N/A	#N/A	#N/A	#N/A	#N/A
Cer	Cer_d16_1-18_1	1	536.5	518.5	5.96	9.10948	0.925545	10.1602	6.68552	0.431647	6.45645	#N/A	#N/A	#N/A	2.45135	0.130007	5.30348	1.98989	0.320831	16.123	1.65136	0.255097	15.4477
Cer	Cer_d16_1-18_1	1	536.5	518.5	5.6	0.762458	0.270038	35.4168	#N/A	#N/A	#N/A	1.09863	0.0531037	4.83361	30.2407	2.2938	7.58514	46.9816	4.30904	9.17176	31.1345	3.45589	11.0999
Cer	Cer_d16_1-20_0	1	566.6	548.5	5.22	25.1486	4.26149	16.9453	27.5182	2.73166	9.92676	3.14443	2.34872	74.6944	2.39035	0.777786	32.5386	0.737634	0.0830492	11.2589	1.95048	1.3962	71.5821
Cer	Cer_d16_1-20_0	1	566.6	548.5	5.57	128.496	5.81617	4.52635	111.282	3.6064	3.24077	151.031	11.9903	7.93895	62.1525	5.115	8.22976	78.5412	4.3841	5.58191	67.7867	11.2379	16.5784
Cer	Cer_d16_1-20_1	1	564.5	546.5	5.96	1.72113	0.20776	12.0712	1.25053	0.0514331	4.1129	#N/A	#N/A	#N/A	1.78348	0.144807	8.11935	#N/A	#N/A	#N/A	1.32741	0.184156	13.8733
Cer	Cer_d16_1-20_1	1	564.5	546.5	5.62	1.53931	0.277617	18.0351	0.630842	0.189912	30.1045	2.60695	0.148241	5.68635	95.6932	8.64985	9.03914	363.035	37.798	10.4117	112.843	13.8707	12.292
Cer	Cer_d16_1-20_4	1	558.5	540.5	5.57	#N/A	#N/A	#N/A	#N/A	#N/A	#N/A	0.0318919	0.0202978	63.6458	#N/A	#N/A	#N/A	#N/A	#N/A	#N/A	#N/A	#N/A	#N/A
Cer	Cer_d16_1-22_0	1	594.6	576.6	5.25	41.7874	8.43667	20.1895	47.1458	3.48724	7.39671	1.52938	1.0601	69.3157	1.30309	0.481631	36.9607	0.711293	0.0940925	13.2284	1.15001	0.761286	66.1982
Cer	Cer_d16_1-22_0	1	594.6	576.6	5.61	50.4509	2.10714	4.17661	41.4982	0.66344	1.59872	10.5401	0.922046	8.74796	11.5645	1.02872	8.89553	12.4003	1.34264	10.8275	11.094	1.03524	9.33148
Cer	Cer_d16_1-22_6	1	582.5	564.5	5.58	3.00499	0.771808	25.6842	3.24164	0.49876	15.3861	#N/A	#N/A	#N/A	0.15455	0.040723	26.3494	0.131487	0.0338483	25.7427	0.168683	0.0431843	25.6009
Cer	Cer_d16_1-22_6	1	582.5	564.5	5.96	8.31049	1.0459	12.5853	6.96223	0.662971	9.52239	0.388833	0.0303704	7.81064	9.10525	0.592625	6.5086	10.2649	1.54632	15.0642	6.26207	1.3604	21.7245
Cer	Cer_d16_2-18_0	1	536.5	518.5	5.97	9.10948	0.925545	10.1602	6.68552	0.431647	6.45645	0.103524	0.0467751	45.1828	2.45135	0.130007	5.30348	1.98989	0.320831	16.123	1.65136	0.255097	15.4477
Cer	Cer_d16_2-18_0	1	536.5	518.5	5.6	0.789079	0.0916938	11.6204	0.601069	0.0709588	11.8054	1.09863	0.0531037	4.83361	30.2407	2.2938	7.58514	46.9816	4.30904	9.17176	31.1345	3.45589	11.0999
Cer	Cer_d16_2-20_0	1	564.5	546.5	5.63	1.53931	0.277617	18.0351	#N/A	#N/A	#N/A	2.59876	0.159408	6.13399	96.3579	9.59295	9.95555	364.294	38.9677	10.6968	112.843	13.8707	12.292
Cer	Cer_d16_2-22_0	1	592.6	574.6	5.64	7.4171	0.780108	10.5177	2.76361	0.0525853	1.90277	11.9709	0.50235	4.19641	87.2719	6.41886	7.35501	122.663	10.4391	8.51039	92.3997	14.4155	15.6012
Cer	Cer_d18_1-12_0	1	482.4	464.4	5.54	78.5782	3.89087	4.95159	69.4588	4.19653	6.04175	112.085	10.7262	9.56975	173.083	21.8028	12.5967	186.096	20.0735	10.7867	196.802	16.3513	8.30847
Cer	Cer_d18_1-18_0	1	566.6	548.5	5.22	25.1486	4.26149	16.9453	27.5182	2.73166	9.92676	3.14443	2.34872	74.6944	2.39035	0.777786	32.5386	0.737634	0.0830492	11.2589	1.95048	1.3962	71.5821
Cer	Cer_d18_1-18_0	1	566.6	548.5	5.57	128.496	5.81617	4.52635	111.282	3.6064	3.24077	151.031	11.9903	7.93895	61.5231	5.36717	8.72384	78.5412	4.3841	5.58191	67.815	12.7859	18.854
Cer	Cer_d18_1-20_0	1	594.6	576.6	5.25	41.7874	8.43667	20.1895	47.1458	3.48724	7.39671	1.52938	1.0601	69.3157	1.30885	0.486482	37.1686	0.711293	0.0940925	13.2284	1.15001	0.761286	66.1982
Cer	Cer_d18_1-20_0	1	594.6	576.6	5.61	50.4509	2.10714	4.17661	41.4982	0.66344	1.59872	10.5682	0.965669	9.13753	11.7348	1.15853	9.8726	12.9443	1.41084	10.8994	11.2009	0.862538	7.70061
Cer	Cer_d18_1-25_0	1	664.7	646.6	5.62	35.6212	1.82054	5.11084	33.6777	1.47487	4.37937	42.1928	3.41957	8.10464	49.057	2.7362	5.57761	35.0159	5.08159	14.5122	44.5619	2.64055	5.92557
CerPE	CerPE_d12_1-18_0	1	605.6	464.5	10.18	19.0604	2.99967	15.7377	9.8831	1.42394	14.4078	23.9105	0.844526	3.53202	272.142	31.0967	11.4267	0.67851	0.0676829	9.97522	79.9567	6.92534	8.66136
CerPE	CerPE_d14_0-18_0	1	635.6	494.5	9.74	16.9906	3.38514	19.9235	15.0013	2.02702	13.5123	3.79874	0.195263	5.14019	6.6532	0.704257	10.5852	#N/A	#N/A	#N/A	8.33088	0.66193	7.9455
CerPE	CerPE_d14_0-18_0	1	635.6	494.5	10.12	14.8952	0.969686	6.51006	11.3169	1.27733	11.2869	17.3293	2.78729	16.0842	46.722	3.44269	7.36845	#N/A	#N/A	#N/A	31.2788	4.39105	14.0384
CerPE	CerPE_d14_0-20_0	1	663.6	522.5	10.05	62.4539	4.64431	7.43639	57.1775	2.86325	5.00765	76.9302	4.87293	6.33422	58.3836	4.27706	7.32579	#N/A	#N/A	#N/A	38.1395	6.6486	17.4323
CerPE	CerPE_d14_0-20_0	1	663.6	522.5	9.68	32.1263	3.98007	12.3888	34.2588	1.91286	5.58356	7.08663	0.0888246	1.25341	3.66329	1.34909	36.8272	#N/A	#N/A	#N/A	3.01488	0.117888	3.91022
CerPE	CerPE_d14_0-22_0	1	691.6	550.5	10	101.606	20.2679	19.9475	88.8293	2.63787	2.96959	33.9351	2.28835	6.74332	22.839	4.29087	18.7874	#N/A	#N/A	#N/A	13.7324	1.26708	9.22696
CerPE	CerPE_d14_0-22_0	1	691.6	550.5	9.66	34.0632	2.25239	6.61238	33.3169	2.25603	6.77144	#N/A	#N/A	#N/A	#N/A	#N/A	#N/A	#N/A	#N/A	#N/A	#N/A	#N/A	#N/A
CerPE	CerPE_d14_0-24_0	1	719.7	578.6	9.95	20.1285	2.50924	12.4661	19.1385	1.12724	5.88993	#N/A	#N/A	#N/A	#N/A	#N/A	#N/A	#N/A	#N/A	#N/A	#N/A	#N/A	#N/A
CerPE	CerPE_d14_1-16_0	1	605.6	464.5	10.18	19.0555	3.00344	15.7615	9.89859	1.40236	14.1673	23.9146	0.843796	3.52838	273.331	31.8339	11.6467	0.67851	0.0676829	9.97522	79.8579	6.84287	8.56881
CerPE	CerPE_d14_1-18_0	1	633.6	492.5	10.12	224.016	32.3365	14.4349	174.977	11.7794	6.73198	286.108	7.87492	2.75243	839.507	12.8953	1.53606	4.40405	0.181587	4.12317	511.641	80.2329	15.6815
CerPE	CerPE_d14_1-18_1	1	631.6	490.5	10.43	19.6709	4.89143	24.8663	15.8222	1.71403	10.833	17.5165	1.15018	6.56626	48.9333	7.11911	14.5486	0.18244	0.115459	63.286	15.5123	1.05026	6.77051
CerPE	CerPE_d14_1-18_2	1	629.6	488.5	9.97	0.0117668	0.0203807	173.205	0	0	#DIV/0!	0	0	#DIV/0!	0.0558747	0.0833801	149.227	#N/A	#N/A	#N/A	0.00453039	0.00784687	173.205
CerPE	CerPE_d14_1-20_0	1	661.6	520.5	10.05	903.799	153.021	16.9308	835.882	87.0926	10.4192	1135.05	60.18	5.30195	925.796	104.692	11.3083	7.44476	2.70286	36.3055	587.909	47.4654	8.0736
CerPE	CerPE_d14_1-20_1	1	659.6	518.5	10.37	100.79	18.9856	18.8367	108.914	1.81774	1.66896	140.027	14.4101	10.2909	135.95	16.4615	12.1085	0.978193	0.384567	39.314	63.3249	1.22402	1.93293
CerPE	CerPE_d14_1-20_1	1	659.6	518.5	10.15	3.73407	1.15965	31.056	3.25327	0.665674	20.4617	3.61698	0.500924	13.8492	351.769	44.1315	12.5456	2.39643	0.376133	15.6955	269.66	24.4581	9.07
CerPE	CerPE_d14_1-20_4	1	653.6	512.6	#N/A	#N/A	#N/A	#N/A	#N/A	#N/A	#N/A	#N/A	#N/A	#N/A	#N/A	#N/A	#N/A	#N/A	#N/A	#N/A	#N/A	#N/A	#N/A
CerPE	CerPE_d14_1-22_0	1	689.6	548.5	9.75	#N/A	#N/A	#N/A	#N/A	#N/A	#N/A	#N/A	#N/A	#N/A	4.93414	0.842294	17.0707	#N/A	#N/A	#N/A	2.32229	0.392541	16.9032
CerPE	CerPE_d14_1-22_0	1	689.6	548.5	9.2	102.75	29.6943	28.8997	105.396	23.7137	22.4995	2.31464	0.538221	23.2529	8.97437	3.15172	35.1192	#N/A	#N/A	#N/A	5.52539	7.60196	137.582
CerPE	CerPE_d14_1-22_0	1	689.6	548.5	10	1158.58	253.645	21.8928	1135.55	65.8588	5.79973	377.083	22.0752	5.85419	357.558	43.4098	12.1406	2.15229	0.646279	30.0275	261.052	31.2238	11.9607
CerPE	CerPE_d14_1-22_1	1	687.6	546.5	9.45	#N/A	#N/A	#N/A	#N/A	#N/A	#N/A	#N/A	#N/A	#N/A	#N/A	#N/A	#N/A	#N/A	#N/A	#N/A	#N/A	#N/A	#N/A
CerPE	CerPE_d14_1-22_1	1	687.6	546.5	10.22	102.261	11.4015	11.1493	116.683	8.24365	7.06502	67.4425	8.34707	12.3766	1391.54	114.848	8.25331	7.01868	0.884005	12.595	1277.1	157.961	12.3687
CerPE	CerPE_d14_1-22_6	1	677.6	536.5	10.93	70.6523	8.63924	12.2278	80.0537	3.93152	4.9111	1.29337	0.311749	24.1036	83.9407	14.2182	16.9384	#N/A	#N/A	#N/A	1.05992	0.33892	31.9761
CerPE	CerPE_d14_1-24_0	1	717.7	576.6	9.16	148.699	34.9093	23.4764	181.11	44.8821	24.7817	1.35709	0.715045	52.6896	3.61989	0.93088	25.7157	#N/A	#N/A	#N/A	2.95157	2.91892	98.8939
CerPE	CerPE_d14_1-24_0	1	717.7	576.6	9.7	#N/A	#N/A	#N/A	#N/A	#N/A	#N/A	#N/A	#N/A	#N/A	#N/A	#N/A	#N/A	#N/A	#N/A	#N/A	#N/A	#N/A	#N/A
CerPE	CerPE_d14_1-24_0	1	717.7	576.6	9.99	238.112	65.998	27.7173	234.491	15.3794	6.55863	31.0747	2.67393	8.60484	95.5496	7.51029	7.8601	#N/A	#N/A	#N/A	76.079	9.39033	12.3429
CerPE	CerPE_d14_1-24_1	1	715.7	574.6	10.25	12.5314	0.953001	7.60492	13.9703	0.911102	6.5217	8.16451	0.322894	3.95484	#N/A	#N/A	#N/A	#N/A	#N/A	#N/A	#N/A	#N/A	#N/A
CerPE	CerPE_d14_1-24_1	1	715.7	574.6	9.79	#N/A	#N/A	#N/A	#N/A	#N/A	#N/A	#N/A	#N/A	#N/A	#N/A	#N/A	#N/A	#N/A	#N/A	#N/A	#N/A	#N/A	#N/A
CerPE	CerPE_d14_1-24_1	1	715.7	574.6	10.06	29.5253	5.1477	17.4349	16.6046	2.45902	14.8092	45.2978	6.35668	14.0331	910.472	73.5928	8.08292	3.95892	0.413491	10.4445	730.142	132.094	18.0916
CerPE	CerPE_d14_2-18_0	1	631.6	490.5	10.43	19.7552	5.12993	25.9674	16.0323	1.86205	11.6144	17.6245	1.27313	7.2236	49.0034	6.80396	13.8847	0.174028	0.116983	67.2211	15.4828	0.971039	6.27171
CerPE	CerPE_d14_2-20_0	1	659.6	518.5	10.37	103.082	14.7023	14.2628	108.211	1.74972	1.61695	139.586	14.5945	10.4555	134.473	15.2392	11.3325	0.988513	0.391899	39.6453	62.4589	1.85059	2.9629
CerPE	CerPE_d14_2-22_0	1	687.6	546.5	9.45	2.40618	1.00929	41.9457	2.73211	0.895823	32.7887	#N/A	#N/A	#N/A	#N/A	#N/A	#N/A	#N/A	#N/A	#N/A	#N/A	#N/A	#N/A
CerPE	CerPE_d14_2-22_0	1	687.6	546.5	10.12	#N/A	#N/A	#N/A	#N/A	#N/A	#N/A	#N/A	#N/A	#N/A	1318.91	100.73	7.63739	6.34403	1.36616	21.5346	1217.05	150.448	12.3617
CerPE	CerPE_d14_2-22_0	1	687.6	546.5	10.28	94.5723	9.96139	10.5331	104.398	5.9301	5.68027	53.7104	4.34718	8.09374	88.3755	12.7412	14.4172	0.604789	0.482528	79.7845	52.5006	12.4424	23.6995
CerPE	CerPE_d14_2-24_0	1	715.7	574.6	10.23	13.9159	0.578977	4.16055	15.331	0.620566	4.04779	8.7536	0.426003	4.8666	19.7066	9.05562	45.9523	0.0623955	0.0545735	87.4637	13.3997	2.10748	15.7278
CerPE	CerPE_d14_2-24_0	1	715.7	574.6	10.06	29.7863	5.51682	18.5213	15.4192	2.50232	16.2286	43.7771	6.38528	14.5859	907.406	74.05	8.16063	3.92253	0.452372	11.5327	729.072	134.64	18.4673
CerPE	CerPE_d16_0-20_0	1	691.6	550.5	9.66	34.0632	2.25239	6.61238	33.3169	2.25603	6.77144	#N/A	#N/A	#N/A	#N/A	#N/A	#N/A	#N/A	#N/A	#N/A	#N/A	#N/A	#N/A
CerPE	CerPE_d16_0-20_0	1	691.6	550.5	10	101.606	20.2679	19.9475	88.8293	2.63787	2.96959	33.9351	2.28835	6.74332	25.2904	4.13834	16.3633	#N/A	#N/A	#N/A	15.4781	1.22775	7.93218
CerPE	CerPE_d16_0-22_0	1	719.7	578.6	9.95	20.1285	2.50924	12.4661	19.1385	1.12724	5.88993	#N/A	#N/A	#N/A	#N/A	#N/A	#N/A	#N/A	#N/A	#N/A	#N/A	#N/A	#N/A
CerPE	CerPE_d16_0-22_0	1	719.7	578.6	9.61	11.9745	0.285992	2.38833	10.172	0.545322	5.36102	#N/A	#N/A	#N/A	#N/A	#N/A	#N/A	#N/A	#N/A	#N/A	#N/A	#N/A	#N/A
CerPE	CerPE_d16_1-18_0	1	661.6	520.5	9.81	#N/A	#N/A	#N/A	#N/A	#N/A	#N/A	#N/A	#N/A	#N/A	#N/A	#N/A	#N/A	#N/A	#N/A	#N/A	#N/A	#N/A	#N/A
CerPE	CerPE_d16_1-18_0	1	661.6	520.5	10.05	903.351	154.827	17.1392	824.286	82.8938	10.0564	1137.42	58.9699	5.18455	932.335	105.946	11.3635	7.51574	2.75314	36.6316	588.493	51.0298	8.67127
CerPE	CerPE_d16_1-18_1	1	659.6	518.5	10.15	3.81451	1.13225	29.6827	3.25327	0.665674	20.4617	3.61698	0.500924	13.8492	351.769	44.1315	12.5456	2.39643	0.376133	15.6955	265.573	31.4986	11.8606
CerPE	CerPE_d16_1-18_1	1	659.6	518.5	10.37	103.618	15.4934	14.9524	108.774	2.05752	1.89155	140.027	14.4101	10.2909	135.95	16.4615	12.1085	0.976057	0.38825	39.7774	63.3249	1.22402	1.93293
CerPE	CerPE_d16_1-20_0	1	689.6	548.5	9.21	101.65	28.6987	28.2329	104.993	23.3255	22.2162	2.31672	0.539862	23.3029	8.79261	3.55348	40.4144	#N/A	#N/A	#N/A	#N/A	#N/A	#N/A
CerPE	CerPE_d16_1-20_0	1	689.6	548.5	10.12	#N/A	#N/A	#N/A	#N/A	#N/A	#N/A	#N/A	#N/A	#N/A	104.817	12.7839	12.1963	#N/A	#N/A	#N/A	102.42	12.4763	12.1815
CerPE	CerPE_d16_1-20_0	1	689.6	548.5	10	1164.39	249.036	21.3878	1135.5	66.2775	5.83686	377.277	21.983	5.82675	245.088	27.6897	11.2979	2.01963	0.717037	35.5033	155.865	21.8189	13.9986
CerPE	CerPE_d16_1-20_1	1	687.6	546.5	10.3	95.2651	10.8466	11.3857	106.534	7.03221	6.60088	53.6436	5.71184	10.6478	53.7966	7.8152	14.5273	#N/A	#N/A	#N/A	#N/A	#N/A	#N/A
CerPE	CerPE_d16_1-20_1	1	687.6	546.5	10.11	6.61073	1.1004	16.6456	7.82426	3.02248	38.6296	10.7803	1.42191	13.19	1294.75	103.759	8.01383	6.38097	1.41984	22.2511	1213.36	142.103	11.7114
CerPE	CerPE_d16_1-20_4	1	681.6	540.6	#N/A	#N/A	#N/A	#N/A	#N/A	#N/A	#N/A	#N/A	#N/A	#N/A	#N/A	#N/A	#N/A	#N/A	#N/A	#N/A	#N/A	#N/A	#N/A
CerPE	CerPE_d16_1-22_0	1	717.7	576.6	10.07	#N/A	#N/A	#N/A	#N/A	#N/A	#N/A	4.55805	1.09992	24.1313	74.7035	12.3113	16.4802	0.335446	0.173284	51.6577	66.6649	5.88043	8.82087
CerPE	CerPE_d16_1-22_0	1	717.7	576.6	9.16	149.291	35.4768	23.7635	181.939	44.289	24.3427	1.36483	0.725009	53.1209	3.75513	0.651485	17.3492	#N/A	#N/A	#N/A	#N/A	#N/A	#N/A
CerPE	CerPE_d16_1-22_0	1	717.7	576.6	9.95	237.451	65.2304	27.4711	234.989	13.4443	5.72123	25.8368	3.52876	13.6579	13.3327	2.08911	15.669	#N/A	#N/A	#N/A	6.34473	1.36918	21.5798
CerPE	CerPE_d16_1-22_6	1	705.6	564.5	9.99	4.85987	0.385992	7.94244	4.25186	0.508092	11.9499	#N/A	#N/A	#N/A	#N/A	#N/A	#N/A	#N/A	#N/A	#N/A	#N/A	#N/A	#N/A
CerPE	CerPE_d16_1-22_6	1	705.6	564.5	10.47	#N/A	#N/A	#N/A	#N/A	#N/A	#N/A	#N/A	#N/A	#N/A	8.42102	0.642192	7.62606	#N/A	#N/A	#N/A	7.4459	0.326865	4.38987
CerPE	CerPE_d16_1-22_6	1	705.6	564.5	10.87	24.3862	3.47946	14.2682	30.2592	1.50603	4.9771	0.77251	0.492435	63.7447	53.1347	6.19573	11.6604	#N/A	#N/A	#N/A	#N/A	#N/A	#N/A
CerPE	CerPE_d16_2-18_0	1	659.6	518.5	10.15	3.81451	1.13225	29.6827	3.25327	0.665674	20.4617	3.61698	0.500924	13.8492	351.769	44.1315	12.5456	2.39643	0.376133	15.6955	269.66	24.4581	9.07
CerPE	CerPE_d16_2-18_0	1	659.6	518.5	10.37	103.618	15.4934	14.9524	108.774	2.05752	1.89155	140.027	14.4101	10.2909	135.95	16.4615	12.1085	0.976057	0.38825	39.7774	63.3249	1.22402	1.93293
CerPE	CerPE_d16_2-20_0	1	687.6	546.5	10.11	6.61073	1.1004	16.6456	7.82426	3.02248	38.6296	10.7803	1.42191	13.19	1318.91	100.73	7.63739	6.38097	1.41984	22.2511	1218.08	150.911	12.3892
CerPE	CerPE_d16_2-22_0	1	715.7	574.6	10.24	13.0328	0.803336	6.16395	15.148	0.969556	6.40056	8.18599	0.438898	5.36158	19.1058	4.9853	26.0932	#N/A	#N/A	#N/A	#N/A	#N/A	#N/A
CerPE	CerPE_d17_1-12_0	1	591.4	450.3	10.23	157.156	7.78174	4.95159	138.918	8.39306	6.04175	224.169	21.4524	9.56975	346.166	43.6055	12.5967	372.191	40.147	10.7867	393.605	32.7026	8.30847
CerPE	CerPE_d18_1-12_0	1	605.5	464.4	10.18	19.9824	1.80434	9.02965	11.9092	2.61323	21.943	26.2445	3.89837	14.854	263.501	30.195	11.4592	1.07828	0.360374	33.4214	80.1711	5.71202	7.12479
CerPE	CerPE_d18_1-18_0	1	689.6	548.5	9.2	101.65	28.6987	28.2329	104.993	23.3255	22.2162	2.31672	0.539862	23.3029	8.79261	3.55348	40.4144	#N/A	#N/A	#N/A	5.36913	7.52671	140.185
CerPE	CerPE_d18_1-18_0	1	689.6	548.5	10.09	#N/A	#N/A	#N/A	#N/A	#N/A	#N/A	#N/A	#N/A	#N/A	104.817	12.7839	12.1963	#N/A	#N/A	#N/A	85.2985	20.5627	24.1067
CerPE	CerPE_d18_1-18_0	1	689.6	548.5	10	1164.39	249.036	21.3878	1135.5	66.2775	5.83686	377.277	21.983	5.82675	245.088	27.6897	11.2979	2.26083	0.57211	25.3053	155.664	20.3413	13.0675
CerPE	CerPE_d18_1-18_2	1	685.5	544.5	10.42	#N/A	#N/A	#N/A	#N/A	#N/A	#N/A	#N/A	#N/A	#N/A	5.42971	0.417195	7.68356	#N/A	#N/A	#N/A	3.80333	2.11306	55.558
CerPE	CerPE_d18_1-18_2	1	685.5	544.5	10.19	#N/A	#N/A	#N/A	#N/A	#N/A	#N/A	#N/A	#N/A	#N/A	5.56342	1.87974	33.7874	#N/A	#N/A	#N/A	2.57055	0.271431	10.5593
CerPE	CerPE_d18_1-20_0	1	717.7	576.6	9.95	237.451	65.2304	27.4711	234.989	13.4443	5.72123	25.9515	3.72732	14.3627	13.3327	2.08911	15.669	#N/A	#N/A	#N/A	6.34473	1.36918	21.5798
CerPE	CerPE_d18_1-20_0	1	717.7	576.6	9.16	149.291	35.4768	23.7635	181.939	44.289	24.3427	1.36483	0.725009	53.1209	3.75513	0.651485	17.3492	0.434086	0.311702	71.8065	3.04284	3.05541	100.413
CerPE	CerPE_d18_1-20_0	1	717.7	576.6	9.7	#N/A	#N/A	#N/A	#N/A	#N/A	#N/A	#N/A	#N/A	#N/A	#N/A	#N/A	#N/A	#N/A	#N/A	#N/A	#N/A	#N/A	#N/A
CerPE	CerPE_d18_1-20_0	1	717.7	576.6	10.06	#N/A	#N/A	#N/A	#N/A	#N/A	#N/A	4.87892	0.572049	11.7249	78.1361	6.74113	8.62741	#N/A	#N/A	#N/A	66.6649	5.88043	8.82087
CerPE	CerPE_d18_1-20_4	1	709.5	568.5	#N/A	#N/A	#N/A	#N/A	#N/A	#N/A	#N/A	#N/A	#N/A	#N/A	#N/A	#N/A	#N/A	#N/A	#N/A	#N/A	#N/A	#N/A	#N/A
CerPE	CerPE_d18_1-22_6	1	733.5	592.5	10.4	#N/A	#N/A	#N/A	#N/A	#N/A	#N/A	#N/A	#N/A	#N/A	#N/A	#N/A	#N/A	#N/A	#N/A	#N/A	3.47166	0.604403	17.4096
CerPE	CerPE_d18_1-24_0	1	773.7	632.6	#N/A	#N/A	#N/A	#N/A	#N/A	#N/A	#N/A	#N/A	#N/A	#N/A	#N/A	#N/A	#N/A	#N/A	#N/A	#N/A	#N/A	#N/A	#N/A
HexCer	HexCer_d12_1-18_0	1	644.5	464.4	7.85	78.9833	4.50828	5.70789	69.5693	3.70007	5.31854	112.141	10.6337	9.48247	172.492	20.977	12.1611	185.943	20.1159	10.8183	196.776	16.3307	8.29914
HexCer	HexCer_d14_0-18_0	1	674.6	494.5	7.66	19.6454	0.301401	1.5342	12.4731	0.874737	7.01298	5.41573	0.44002	8.12486	#N/A	#N/A	#N/A	#N/A	#N/A	#N/A	#N/A	#N/A	#N/A
HexCer	HexCer_d14_0-20_0	1	702.6	522.5	7.77	8.91057	0.6499	7.29359	6.27461	0.540997	8.62199	9.35057	1.05139	11.2442	4.92612	0.291628	5.92003	5.39815	0.323349	5.99	4.89322	0.842879	17.2255
HexCer	HexCer_d14_0-20_0	1	702.6	522.5	7.61	34.6431	1.58352	4.57095	28.9045	2.98664	10.3328	6.17765	0.426321	6.90104	1.79803	0.339618	18.8884	4.72133	1.07342	22.7355	3.76826	0.390148	10.3535
HexCer	HexCer_d14_0-22_0	1	730.6	550.6	8.11	5.15382	0.813818	15.7906	4.88023	0.163615	3.3526	#N/A	#N/A	#N/A	4.69034	1.00916	21.5156	5.63848	0.424069	7.52098	5.39093	0.183119	3.39679
HexCer	HexCer_d14_0-22_0	1	730.6	550.6	7.66	7.90968	1.067	13.4898	6.49434	0.502544	7.73818	5.88107	0.331908	5.64366	2.30644	0.482049	20.9001	6.82117	0.470749	6.90129	4.57827	0.719101	15.7068
HexCer	HexCer_d14_0-24_0	1	758.7	578.6	#N/A	#N/A	#N/A	#N/A	#N/A	#N/A	#N/A	#N/A	#N/A	#N/A	#N/A	#N/A	#N/A	#N/A	#N/A	#N/A	#N/A	#N/A	#N/A
HexCer	HexCer_d14_1-16_0	1	644.5	464.4	7.85	78.9833	4.50828	5.70789	69.5693	3.70007	5.31854	112.141	10.6337	9.48247	172.492	20.977	12.1611	185.943	20.1159	10.8183	196.776	16.3307	8.29914
HexCer	HexCer_d14_1-18_0	1	672.5	492.5	7.81	15.9468	1.0951	6.86718	7.65966	1.23551	16.1301	29.4984	0.676189	2.29229	16.266	0.656777	4.03774	10.9686	1.55772	14.2016	16.3286	0.571606	3.50064
HexCer	HexCer_d14_1-18_1	1	670.5	490.5	7.62	5.15553	2.2065	42.7987	3.29484	0.42032	12.7569	#N/A	#N/A	#N/A	#N/A	#N/A	#N/A	#N/A	#N/A	#N/A	#N/A	#N/A	#N/A
HexCer	HexCer_d14_1-18_1	1	670.5	490.5	8.17	34.3799	1.89452	5.51053	21.0089	1.90917	9.08746	#N/A	#N/A	#N/A	1.58088	0.437073	27.6475	2.24716	0.422342	18.7945	1.14684	0.560571	48.8796
HexCer	HexCer_d14_1-18_2	1	668.5	488.4	8.39	6.61687	0.602276	9.10212	4.13106	0.661511	16.0131	#N/A	#N/A	#N/A	3.00974	0.739892	24.5833	5.57472	1.44108	25.8502	5.46782	0.607257	11.106
HexCer	HexCer_d14_1-18_2	1	668.5	488.4	7.79	1.36693	0.138711	10.1476	1.24276	0.177033	14.2451	#N/A	#N/A	#N/A	#N/A	#N/A	#N/A	#N/A	#N/A	#N/A	#N/A	#N/A	#N/A
HexCer	HexCer_d14_1-20_0	1	700.6	520.5	8.12	19.3461	1.402	7.24694	16.4509	1.15167	7.00062	#N/A	#N/A	#N/A	#N/A	#N/A	#N/A	4.77314	1.41427	29.6297	4.26096	0.261807	6.1443
HexCer	HexCer_d14_1-20_0	1	700.6	520.5	7.77	101.352	2.76718	2.73027	88.466	9.42825	10.6575	116.069	11.6211	10.0122	59.9748	3.7045	6.17677	64.4605	3.84896	5.97104	69.3653	7.41178	10.6851
HexCer	HexCer_d14_1-20_1	1	698.6	518.5	6.74	14.8341	8.87569	59.8331	10.59	4.34363	41.0163	#N/A	#N/A	#N/A	#N/A	#N/A	#N/A	#N/A	#N/A	#N/A	#N/A	#N/A	#N/A
HexCer	HexCer_d14_1-20_1	1	698.6	518.5	7.31	29.6815	43.659	147.092	5.45396	4.32428	79.2868	#N/A	#N/A	#N/A	6.64054	6.86708	103.411	1.12947	1.08881	96.4005	7.73619	10.7524	138.989
HexCer	HexCer_d14_1-20_1	1	698.6	518.5	7.6	40.1628	12.105	30.1399	37.8145	12.0165	31.7774	#N/A	#N/A	#N/A	#N/A	#N/A	#N/A	#N/A	#N/A	#N/A	#N/A	#N/A	#N/A
HexCer	HexCer_d14_1-20_1	1	698.6	518.5	8.13	256.651	12.1473	4.73299	216.398	31.2898	14.4594	0.818736	0.722059	88.1919	40.2272	5.62517	13.9835	49.4525	0.939348	1.8995	47.5433	2.93538	6.17411
HexCer	HexCer_d14_1-20_4	1	692.5	512.4	#N/A	#N/A	#N/A	#N/A	#N/A	#N/A	#N/A	#N/A	#N/A	#N/A	#N/A	#N/A	#N/A	#N/A	#N/A	#N/A	#N/A	#N/A	#N/A
HexCer	HexCer_d14_1-22_0	1	728.6	548.5	7.24	0.784333	0.974741	124.276	0.360204	0.396899	110.188	0.0228706	0.0242817	106.17	0.485031	0.598176	123.328	0.0559502	0.0182922	32.6938	0.736098	1.26794	172.251
HexCer	HexCer_d14_1-22_0	1	728.6	548.5	7.74	41.7587	2.25239	5.39383	39.2035	2.52151	6.43184	46.3065	2.36328	5.10356	25.9973	1.78965	6.88399	49.7618	2.24989	4.52133	41.0978	3.6484	8.87735
HexCer	HexCer_d14_1-22_1	1	726.6	546.5	7.29	7.47509	10.4377	139.633	#N/A	#N/A	#N/A	#N/A	#N/A	#N/A	2.92266	3.00937	102.967	#N/A	#N/A	#N/A	#N/A	#N/A	#N/A
HexCer	HexCer_d14_1-22_1	1	726.6	546.5	7.56	8.78179	3.34714	38.1145	7.27898	1.86885	25.6747	#N/A	#N/A	#N/A	0.731565	0.566759	77.4722	#N/A	#N/A	#N/A	#N/A	#N/A	#N/A
HexCer	HexCer_d14_1-22_1	1	726.6	546.5	8.1	43.3665	4.51841	10.4191	36.9451	2.7438	7.42671	0.182912	0.0716826	39.1896	24.0723	3.00892	12.4995	38.5204	3.40853	8.84863	35.7197	4.70874	13.1825
HexCer	HexCer_d14_1-22_6	1	716.5	536.4	8.13	173.703	13.2653	7.63679	124.744	8.67332	6.95287	#N/A	#N/A	#N/A	28.0157	2.31704	8.27049	36.1505	2.26511	6.26579	33.8678	2.52087	7.44327
HexCer	HexCer_d14_1-24_0	1	756.6	576.6	7.11	0.179252	0.224854	125.44	0.0415833	0.0360147	86.6087	0	0	#DIV/0!	0.00846067	0.0146543	173.205	0	0	#DIV/0!	0	0	#DIV/0!
HexCer	HexCer_d14_1-24_0	1	756.6	576.6	7.7	24.0127	4.34462	18.093	22.3346	3.62721	16.2403	5.78477	0.485259	8.38856	2.37064	0.129536	5.4642	3.57256	0.10275	2.8761	3.16359	0.477161	15.0829
HexCer	HexCer_d14_1-24_1	1	754.6	574.6	8.07	5.92235	0.888985	15.0107	5.67022	0.417317	7.3598	#N/A	#N/A	#N/A	1.09044	0.167909	15.3984	1.14646	0.179439	15.6516	1.57562	0.458649	29.1092
HexCer	HexCer_d14_1-24_1	1	754.6	574.6	7.49	0.587283	0.164928	28.0832	0.741934	0.309525	41.7186	#N/A	#N/A	#N/A	0.0949283	0.101711	107.145	#N/A	#N/A	#N/A	0.159606	0.276445	173.205
HexCer	HexCer_d14_1-24_1	1	754.6	574.6	7.79	0.713846	0.089441	12.5295	0.509971	0.0909563	17.8356	1.85066	0.398481	21.5318	1.48804	0.385293	25.8927	1.16208	0.259473	22.3283	1.80259	0.53427	29.639
HexCer	HexCer_d14_2-18_0	1	670.5	490.5	8.17	34.4007	1.90382	5.53426	20.976	1.72646	8.23067	#N/A	#N/A	#N/A	1.58088	0.437073	27.6475	2.24361	0.427958	19.0745	1.14684	0.560571	48.8796
HexCer	HexCer_d14_2-20_0	1	698.6	518.5	7.89	5.64543	5.06397	89.7003	3.74176	2.15595	57.6187	0.93199	0.281559	30.2105	1.48504	0.595288	40.0856	2.80501	1.04481	37.2479	1.51231	0.827479	54.7162
HexCer	HexCer_d14_2-20_0	1	698.6	518.5	7.59	41.7635	13.5584	32.4648	37.7066	12.6637	33.5848	#N/A	#N/A	#N/A	#N/A	#N/A	#N/A	#N/A	#N/A	#N/A	#N/A	#N/A	#N/A
HexCer	HexCer_d14_2-20_0	1	698.6	518.5	8.13	255.106	26.9382	10.5596	222.201	31.045	13.9716	#N/A	#N/A	#N/A	49.1593	5.74178	11.6799	67.5443	0.752815	1.11455	64.0548	3.69933	5.77526
HexCer	HexCer_d14_2-22_0	1	726.6	546.5	7.83	0.999161	0.123935	12.4039	1.35995	0.570805	41.9726	0.775039	0.236774	30.55	2.47936	0.32036	12.9211	4.61017	0.0902988	1.95869	3.66755	0.571334	15.5781
HexCer	HexCer_d14_2-22_0	1	726.6	546.5	8.28	1.87579	0.0373644	1.99193	#N/A	#N/A	#N/A	#N/A	#N/A	#N/A	13.1231	0.544108	4.14619	29.3724	1.15728	3.94004	26.8155	2.80436	10.458
HexCer	HexCer_d14_2-22_0	1	726.6	546.5	8.1	42.9398	4.27559	9.95716	36.7928	2.82452	7.67681	#N/A	#N/A	#N/A	23.9699	3.06906	12.8038	36.7888	5.1824	14.0869	35.3325	4.56433	12.9182
HexCer	HexCer_d14_2-24_0	1	754.6	574.6	#N/A	#N/A	#N/A	#N/A	#N/A	#N/A	#N/A	#N/A	#N/A	#N/A	#N/A	#N/A	#N/A	#N/A	#N/A	#N/A	#N/A	#N/A	#N/A
HexCer	HexCer_d16_0-20_0	1	730.6	550.6	7.59	4.42147	0.914219	20.6768	3.91259	0.1641	4.19417	2.38721	0.146231	6.12561	#N/A	#N/A	#N/A	2.38609	0.174342	7.30659	1.43687	0.357193	24.8591
HexCer	HexCer_d16_0-20_0	1	730.6	550.6	8.11	5.15382	0.813818	15.7906	4.89406	0.184862	3.77728	#N/A	#N/A	#N/A	4.69034	1.00916	21.5156	5.63848	0.424069	7.52098	5.39093	0.183119	3.39679
HexCer	HexCer_d16_0-20_0	1	730.6	550.6	7.74	3.44216	0.247307	7.18464	2.62046	0.326145	12.4461	3.45393	0.458377	13.2712	1.78364	0.617857	34.6403	4.38248	0.329464	7.51775	3.10333	0.489662	15.7786
HexCer	HexCer_d16_0-22_0	1	758.7	578.6	7.65	2.197	0.331975	15.1104	2.23299	0.278933	12.4914	0.714988	0.270775	37.8713	0.155809	0.0353102	22.6625	0.51317	0.145803	28.4122	0.270529	0.167334	61.8544
HexCer	HexCer_d16_1-18_0	1	700.6	520.5	8.13	19.327	0.758134	3.92267	16.8585	0.376513	2.23338	#N/A	#N/A	#N/A	#N/A	#N/A	#N/A	4.77314	1.41427	29.6297	4.26096	0.261807	6.1443
HexCer	HexCer_d16_1-18_0	1	700.6	520.5	7.77	100.169	2.31306	2.30915	89.5154	8.89786	9.94003	116.126	11.0023	9.47445	60.232	4.50055	7.47203	64.5789	3.66851	5.68066	69.479	7.20342	10.3678
HexCer	HexCer_d16_1-18_1	1	698.6	518.5	7.6	41.8154	13.4843	32.2472	38.8595	11.4126	29.3689	#N/A	#N/A	#N/A	#N/A	#N/A	#N/A	#N/A	#N/A	#N/A	#N/A	#N/A	#N/A
HexCer	HexCer_d16_1-18_1	1	698.6	518.5	8.13	255.621	14.9313	5.84118	218.503	30.4126	13.9186	0.796596	0.683814	85.8421	40.1138	5.39462	13.4483	48.9231	0.776576	1.58734	47.7219	2.62813	5.50718
HexCer	HexCer_d16_1-20_0	1	728.6	548.5	8.09	3.63356	0.37855	10.4182	3.73125	0.357019	9.56835	#N/A	#N/A	#N/A	1.95512	0.325383	16.6426	3.65743	0.48597	13.2872	2.80347	0.21122	7.53423
HexCer	HexCer_d16_1-20_0	1	728.6	548.5	7.74	43.4566	1.42908	3.28853	39.5944	2.42538	6.12557	46.538	2.24337	4.8205	26.5973	1.38129	5.19336	50.1155	2.58425	5.15659	40.9736	3.87411	9.45513
HexCer	HexCer_d16_1-20_1	1	726.6	546.5	7.57	8.5664	2.92499	34.1449	7.3456	1.97843	26.9335	#N/A	#N/A	#N/A	#N/A	#N/A	#N/A	#N/A	#N/A	#N/A	#N/A	#N/A	#N/A
HexCer	HexCer_d16_1-20_1	1	726.6	546.5	8.29	#N/A	#N/A	#N/A	#N/A	#N/A	#N/A	#N/A	#N/A	#N/A	12.8344	0.232357	1.81043	29.399	1.15736	3.93672	26.8155	2.80436	10.458
HexCer	HexCer_d16_1-20_1	1	726.6	546.5	8.11	43.1253	4.37081	10.1351	36.8717	2.81804	7.64283	0.302851	0.25025	82.6316	23.9708	3.07014	12.8079	37.7636	3.11026	8.23613	35.3325	4.56433	12.9182
HexCer	HexCer_d16_1-20_4	1	720.5	540.5	8.03	6.53153	0.470207	7.19904	6.38466	0.139775	2.18924	#N/A	#N/A	#N/A	#N/A	#N/A	#N/A	#N/A	#N/A	#N/A	#N/A	#N/A	#N/A
HexCer	HexCer_d16_1-22_0	1	756.6	576.6	7.7	23.8863	4.1531	17.387	22.3824	3.53345	15.7868	5.60648	0.451081	8.04571	2.34841	0.106876	4.551	3.56909	0.0983213	2.7548	3.17243	0.492315	15.5185
HexCer	HexCer_d16_1-22_6	1	744.5	564.5	8.1	33.5418	3.84494	11.4631	31.3125	1.94682	6.21739	#N/A	#N/A	#N/A	19.0321	0.949647	4.98972	34.7304	3.46333	9.97204	30.4338	2.52358	8.29202
HexCer	HexCer_d16_2-18_0	1	698.6	518.5	7.31	28.3365	41.4249	146.189	5.16518	3.76312	72.8556	#N/A	#N/A	#N/A	6.37124	7.34105	115.222	#N/A	#N/A	#N/A	#N/A	#N/A	#N/A
HexCer	HexCer_d16_2-18_0	1	698.6	518.5	7.6	41.8154	13.4843	32.2472	37.9884	12.9198	34.0099	#N/A	#N/A	#N/A	#N/A	#N/A	#N/A	#N/A	#N/A	#N/A	#N/A	#N/A	#N/A
HexCer	HexCer_d16_2-18_0	1	698.6	518.5	8.13	251.737	17.2551	6.85443	218.503	30.4126	13.9186	#N/A	#N/A	#N/A	40.1138	5.39462	13.4483	48.9231	0.776576	1.58734	47.7219	2.62813	5.50718
HexCer	HexCer_d16_2-20_0	1	726.6	546.5	8.29	#N/A	#N/A	#N/A	#N/A	#N/A	#N/A	#N/A	#N/A	#N/A	12.8344	0.232357	1.81043	29.511	1.24375	4.21453	26.8155	2.80436	10.458
HexCer	HexCer_d16_2-20_0	1	726.6	546.5	8.1	43.1253	4.37081	10.1351	36.8717	2.81804	7.64283	#N/A	#N/A	#N/A	23.9708	3.07014	12.8079	37.7636	3.11026	8.23613	35.3325	4.56433	12.9182
HexCer	HexCer_d16_2-22_0	1	754.6	574.6	8.26	#N/A	#N/A	#N/A	#N/A	#N/A	#N/A	#N/A	#N/A	#N/A	1.5701	0.493687	31.4431	#N/A	#N/A	#N/A	2.4851	0.538442	21.6668
HexCer	HexCer_d18_1-12_0	1	644.5	464.4	7.85	78.5782	3.89087	4.95159	69.4588	4.19653	6.04175	112.085	10.7262	9.56975	173.083	21.8028	12.5967	186.096	20.0735	10.7867	196.802	16.3513	8.30847
HexCer	HexCer_d18_1-18_0	1	728.6	548.5	8.09	3.63356	0.37855	10.4182	3.73125	0.357019	9.56835	#N/A	#N/A	#N/A	1.95512	0.325383	16.6426	3.65743	0.48597	13.2872	2.80347	0.21122	7.53423
HexCer	HexCer_d18_1-18_0	1	728.6	548.5	7.74	43.4566	1.42908	3.28853	39.5944	2.42538	6.12557	46.5232	2.24439	4.82424	26.5973	1.38129	5.19336	50.1155	2.58425	5.15659	40.9736	3.87411	9.45513
HexCer	HexCer_d18_1-20_0	1	756.6	576.6	7.7	23.8863	4.1531	17.387	22.3824	3.53345	15.7868	5.72324	0.507857	8.8736	2.36608	0.136759	5.77997	3.56909	0.0983213	2.7548	3.16404	0.479243	15.1465
SM	SM_32_0	1	677.6	184.1	7.75	0.475881	0.156057	32.7934	0.489651	0.0891707	18.2111	#N/A	#N/A	#N/A	0.123347	0.0688866	55.8477	#N/A	#N/A	#N/A	#N/A	#N/A	#N/A
SM	SM_32_1	1	675.6	184.1	7.75	7.43701	2.66387	35.8191	8.38519	2.02907	24.1982	0.224755	0.16086	71.5711	1.80567	0.89362	49.4897	0.389886	0.13519	34.6744	3.02839	4.02393	132.873
SM	SM_32_2	1	673.6	184.1	8.98	#N/A	#N/A	#N/A	#N/A	#N/A	#N/A	#N/A	#N/A	#N/A	#N/A	#N/A	#N/A	#N/A	#N/A	#N/A	#N/A	#N/A	#N/A
SM	SM_34_0	1	705.6	184.1	8.17	#N/A	#N/A	#N/A	#N/A	#N/A	#N/A	#N/A	#N/A	#N/A	#N/A	#N/A	#N/A	#N/A	#N/A	#N/A	0.0993893	0.00907197	9.12771
SM	SM_34_1	1	703.6	184.1	8.81	#N/A	#N/A	#N/A	#N/A	#N/A	#N/A	#N/A	#N/A	#N/A	0.228003	0.165718	72.6824	#N/A	#N/A	#N/A	#N/A	#N/A	#N/A
SM	SM_34_1	1	703.6	184.1	8.25	0.0572988	0.0454747	79.3641	0.165645	0.213068	128.63	0.0947358	0.0112795	11.9063	0.209727	0.033244	15.8511	0.196212	0.0253656	12.9276	0.248328	0.0645758	26.0042
SM	SM_34_2	1	701.6	184.1	8.98	#N/A	#N/A	#N/A	#N/A	#N/A	#N/A	#N/A	#N/A	#N/A	#N/A	#N/A	#N/A	#N/A	#N/A	#N/A	#N/A	#N/A	#N/A
SM	SM_34_2	1	701.6	184.1	8.37	#N/A	#N/A	#N/A	#N/A	#N/A	#N/A	#N/A	#N/A	#N/A	#N/A	#N/A	#N/A	#N/A	#N/A	#N/A	0.0896899	0.00802225	8.94443
SM	SM_34_5	1	695.6	184.1	#N/A	#N/A	#N/A	#N/A	#N/A	#N/A	#N/A	#N/A	#N/A	#N/A	#N/A	#N/A	#N/A	#N/A	#N/A	#N/A	#N/A	#N/A	#N/A
SM	SM_36_0	1	733.6	184.1	7.55	#N/A	#N/A	#N/A	#N/A	#N/A	#N/A	#N/A	#N/A	#N/A	#N/A	#N/A	#N/A	#N/A	#N/A	#N/A	#N/A	#N/A	#N/A
SM	SM_36_0	1	733.6	184.1	8.18	#N/A	#N/A	#N/A	#N/A	#N/A	#N/A	#N/A	#N/A	#N/A	#N/A	#N/A	#N/A	#N/A	#N/A	#N/A	#N/A	#N/A	#N/A
SM	SM_36_1	1	731.6	184.1	8.8	0.250717	0.278666	111.148	0.143721	0.0369475	25.7077	#N/A	#N/A	#N/A	#N/A	#N/A	#N/A	#N/A	#N/A	#N/A	#N/A	#N/A	#N/A
SM	SM_36_1	1	731.6	184.1	8.24	#N/A	#N/A	#N/A	#N/A	#N/A	#N/A	#N/A	#N/A	#N/A	#N/A	#N/A	#N/A	#N/A	#N/A	#N/A	0.0690799	0.00981357	14.2061
SM	SM_36_2	1	729.6	184.1	8.94	0.122576	0.0823892	67.2149	0.139804	0.00948672	6.78573	#N/A	#N/A	#N/A	#N/A	#N/A	#N/A	#N/A	#N/A	#N/A	#N/A	#N/A	#N/A
SM	SM_36_2	1	729.6	184.1	8.32	#N/A	#N/A	#N/A	#N/A	#N/A	#N/A	#N/A	#N/A	#N/A	0.18737	0.0234585	12.5199	0.142263	0.0458206	32.2084	0.229954	0.0117322	5.10198
SM	SM_36_5	1	723.6	184.1	7.59	#N/A	#N/A	#N/A	#N/A	#N/A	#N/A	#N/A	#N/A	#N/A	#N/A	#N/A	#N/A	#N/A	#N/A	#N/A	#N/A	#N/A	#N/A
SM	SM_36_7	1	719.6	184.1	8.86	0.09162	0.0625848	68.3091	0.0576575	0.00461886	8.01087	0.0692854	0.019592	28.2773	0.0950633	0.00728234	7.66052	0.119794	0.0117615	9.81808	0.136672	0.0322231	23.577
SM	SM_36_7	1	719.6	184.1	7.52	#N/A	#N/A	#N/A	#N/A	#N/A	#N/A	#N/A	#N/A	#N/A	0.195626	0.109332	55.8882	0.288213	0.0488641	16.9542	0.492394	0.275356	55.9219
SM	SM_38_0	1	761.7	184.1	8.71	#N/A	#N/A	#N/A	#N/A	#N/A	#N/A	#N/A	#N/A	#N/A	0.569365	0.0771447	13.5493	0.696118	0.0605646	8.70033	0.616509	0.104536	16.9561
SM	SM_38_0	1	761.7	184.1	9.02	#N/A	#N/A	#N/A	#N/A	#N/A	#N/A	#N/A	#N/A	#N/A	0.150249	0.0469504	31.2484	0.29353	0.0597113	20.3425	0.270594	0.0379053	14.0081
SM	SM_38_0	1	761.7	184.1	7.6	0.125284	0.0264763	21.133	0.0576411	0.0124385	21.5792	0.232634	0.197097	84.724	0.221931	0.0342293	15.4234	0.226235	0.0600187	26.5294	0.194231	0.026036	13.4046
SM	SM_38_1	1	759.7	184.1	8.71	#N/A	#N/A	#N/A	#N/A	#N/A	#N/A	#N/A	#N/A	#N/A	#N/A	#N/A	#N/A	#N/A	#N/A	#N/A	#N/A	#N/A	#N/A
SM	SM_38_1	1	759.7	184.1	7.67	0.294889	0.0485288	16.4566	0.12152	0.0141819	11.6704	0.394099	0.290176	73.6304	0.495831	0.0356423	7.1884	0.522665	0.0632502	12.1015	0.490166	0.0823222	16.7948
SM	SM_38_1	1	759.7	184.1	8.2	0.0774406	0.0306479	39.576	0.0985307	0.0664145	67.4049	#N/A	#N/A	#N/A	#N/A	#N/A	#N/A	#N/A	#N/A	#N/A	#N/A	#N/A	#N/A
SM	SM_38_2	1	757.7	184.1	8.27	#N/A	#N/A	#N/A	#N/A	#N/A	#N/A	#N/A	#N/A	#N/A	0.11772	0.0245525	20.8567	#N/A	#N/A	#N/A	0.132148	0.010051	7.60593
SM	SM_38_2	1	757.7	184.1	7.73	0.139179	0.022249	15.9859	0.0586501	0.00484064	8.25343	0.176679	0.100947	57.136	0.275889	0.022065	7.9978	0.300344	0.06414	21.3555	0.340513	0.0367842	10.8026
SM	SM_38_7	1	747.6	184.1	7.49	#N/A	#N/A	#N/A	#N/A	#N/A	#N/A	#N/A	#N/A	#N/A	0.241626	0.12244	50.6735	0.328067	0.0176007	5.36496	0.727936	0.410679	56.4169
SM	SM_38_7	1	747.6	184.1	8.72	#N/A	#N/A	#N/A	#N/A	#N/A	#N/A	#N/A	#N/A	#N/A	0.528512	0.106697	20.1882	0.618961	0.0797836	12.8899	0.56356	0.0577011	10.2387
SM	SM_d18_1-12_0	1	647.6	184.1	8.34	78.5782	3.89087	4.95159	69.4588	4.19653	6.04175	112.085	10.7262	9.56975	173.083	21.8028	12.5967	186.096	20.0735	10.7867	196.802	16.3513	8.30847

## Sheet: Fig.1B & Fig.2N
						WTHM			WTHF			WTOY			WTTS			CPMT			ReTS
Amount in 100 ug (pmol/ug)	Lipid	Fragment 0:small/not used 1:big/used	Precursor Mz	Product Mz	Mean Retention Time	Mean	SD	RSD %	Mean	SD	RSD %	Mean	SD	RSD %	Mean	SD	RSD %	Mean	SD	RSD %	Mean	SD	RSD %			Sum of mean	Sum of SD
CerPE	CerPE_d14_0-18_0	1	635.6	494.5	9.74	16.9906	3.38514	19.9235	15.0013	2.02702	13.5123	3.79874	0.195263	5.14019	6.6532	0.704257	10.5852	0	0	#N/A	8.33088	0.66193	7.9455
CerPE	CerPE_d14_0-18_0	1	635.6	494.5	10.12	14.8952	0.969686	6.51006	11.3169	1.27733	11.2869	17.3293	2.78729	16.0842	46.722	3.44269	7.36845	0	0	#N/A	31.2788	4.39105	14.0384			DHSPH_SFA
CerPE	CerPE_d14_0-20_0	1	663.6	522.5	10.05	62.4539	4.64431	7.43639	57.1775	2.86325	5.00765	76.9302	4.87293	6.33422	58.3836	4.27706	7.32579	0	0	#N/A	38.1395	6.6486	17.4323		WTHM	450.036	63.3242
CerPE	CerPE_d14_0-20_0	1	663.6	522.5	9.68	32.1263	3.98007	12.3888	34.2588	1.91286	5.58356	7.08663	0.0888246	1.25341	3.66329	1.34909	36.8272	0	0	#N/A	3.01488	0.117888	3.91022		WTHF	410.496	20.6681
CerPE	CerPE_d14_0-22_0	1	691.6	550.5	10	101.606	20.2679	19.9475	88.8293	2.63787	2.96959	33.9351	2.28835	6.74332	22.839	4.29087	18.7874	0	0	#N/A	13.7324	1.26708	9.22696		WTOY	173.015	12.521
CerPE	CerPE_d14_0-22_0	1	691.6	550.5	9.66	34.0632	2.25239	6.61238	33.3169	2.25603	6.77144	0	0	#N/A	0	0	#N/A	0	0	#N/A	0	0	#N/A		WTTS	163.551	18.2023
CerPE	CerPE_d14_0-24_0	1	719.7	578.6	9.95	20.1285	2.50924	12.4661	19.1385	1.12724	5.88993	0	0	#N/A	0	0	#N/A	0	0	#N/A	0	0	#N/A		CPMT	0	0
CerPE	CerPE_d16_0-20_0	1	691.6	550.5	9.66	34.0632	2.25239	6.61238	33.3169	2.25603	6.77144	0	0	#N/A	0	0	#N/A	0	0	#N/A	0	0	#N/A		ReTS	109.974	14.3143
CerPE	CerPE_d16_0-20_0	1	691.6	550.5	10	101.606	20.2679	19.9475	88.8293	2.63787	2.96959	33.9351	2.28835	6.74332	25.2904	4.13834	16.3633	0	0	#N/A	15.4781	1.22775	7.93218
CerPE	CerPE_d16_0-22_0	1	719.7	578.6	9.95	20.1285	2.50924	12.4661	19.1385	1.12724	5.88993	0	0	#N/A	0	0	#N/A	0	0	#N/A	0	0	#N/A
CerPE	CerPE_d16_0-22_0	1	719.7	578.6	9.61	11.9745	0.285992	2.38833	10.172	0.545322	5.36102	0	0	#N/A	0	0	#N/A	0	0	#N/A	0	0	#N/A
						450.036	63.3242		410.496	20.6681		173.015	12.521		163.551	18.2023		0	0		109.974	14.3143
CerPE	CerPE_d12_1-18_0	1	605.6	464.5	10.18	19.0604	2.99967	15.7377	9.8831	1.42394	14.4078	23.9105	0.844526	3.53202	272.142	31.0967	11.4267	0.67851	0.0676829	9.97522	79.9567	6.92534	8.66136			SPH_SFA
CerPE	CerPE_d14_1-16_0	1	605.6	464.5	10.18	19.0555	3.00344	15.7615	9.89859	1.40236	14.1673	23.9146	0.843796	3.52838	273.331	31.8339	11.6467	0.67851	0.0676829	9.97522	79.8579	6.84287	8.56881		WTHM	7200.11	1496.91
CerPE	CerPE_d14_1-18_0	1	633.6	492.5	10.12	224.016	32.3365	14.4349	174.977	11.7794	6.73198	286.108	7.87492	2.75243	839.507	12.8953	1.53606	4.40405	0.181587	4.12317	511.641	80.2329	15.6815		WTHF	6977.14	640.105
CerPE	CerPE_d14_1-20_0	1	661.6	520.5	10.05	903.799	153.021	16.9308	835.882	87.0926	10.4192	1135.05	60.18	5.30195	925.796	104.692	11.3083	7.44476	2.70286	36.3055	587.909	47.4654	8.0736		WTOY	4091.79	235.49
CerPE	CerPE_d14_1-22_0	1	689.6	548.5	9.75	0	0	#N/A	0	0	#N/A	0	0	#N/A	4.93414	0.842294	17.0707	0	0	#N/A	2.32229	0.392541	16.9032		WTTS	5227.83	528.697
CerPE	CerPE_d14_1-22_0	1	689.6	548.5	9.2	102.75	29.6943	28.8997	105.396	23.7137	22.4995	2.31464	0.538221	23.2529	8.97437	3.15172	35.1192	0	0	#N/A	5.52539	7.60196	137.582		CPMT	401.193	48.7007
CerPE	CerPE_d14_1-22_0	1	689.6	548.5	10	1158.58	253.645	21.8928	1135.55	65.8588	5.79973	377.083	22.0752	5.85419	357.558	43.4098	12.1406	2.15229	0.646279	30.0275	261.052	31.2238	11.9607		ReTS	3323.24	382.719
CerPE	CerPE_d14_1-24_0	1	717.7	576.6	9.16	148.699	34.9093	23.4764	181.11	44.8821	24.7817	1.35709	0.715045	52.6896	3.61989	0.93088	25.7157	0	0	#N/A	2.95157	2.91892	98.8939
CerPE	CerPE_d14_1-24_0	1	717.7	576.6	9.7	0	0	#N/A	0	0	#N/A	0	0	#N/A	0	0	#N/A	0	0	#N/A	0	0	#N/A
CerPE	CerPE_d14_1-24_0	1	717.7	576.6	9.99	238.112	65.998	27.7173	234.491	15.3794	6.55863	31.0747	2.67393	8.60484	95.5496	7.51029	7.8601	0	0	#N/A	76.079	9.39033	12.3429
CerPE	CerPE_d16_1-18_0	1	661.6	520.5	9.81	0	0	#N/A	0	0	#N/A	0	0	#N/A	0	0	#N/A	0	0	#N/A	0	0	#N/A
CerPE	CerPE_d16_1-18_0	1	661.6	520.5	10.05	903.351	154.827	17.1392	824.286	82.8938	10.0564	1137.42	58.9699	5.18455	932.335	105.946	11.3635	7.51574	2.75314	36.6316	588.493	51.0298	8.67127
CerPE	CerPE_d16_1-20_0	1	689.6	548.5	9.21	101.65	28.6987	28.2329	104.993	23.3255	22.2162	2.31672	0.539862	23.3029	8.79261	3.55348	40.4144	0	0	#N/A	0	0	#N/A
CerPE	CerPE_d16_1-20_0	1	689.6	548.5	10.12	0	0	#N/A	0	0	#N/A	0	0	#N/A	104.817	12.7839	12.1963	0	0	#N/A	102.42	12.4763	12.1815
CerPE	CerPE_d16_1-20_0	1	689.6	548.5	10	1164.39	249.036	21.3878	1135.5	66.2775	5.83686	377.277	21.983	5.82675	245.088	27.6897	11.2979	2.01963	0.717037	35.5033	155.865	21.8189	13.9986
CerPE	CerPE_d16_1-22_0	1	717.7	576.6	10.07	0	0	#N/A	0	0	#N/A	4.55805	1.09992	24.1313	74.7035	12.3113	16.4802	0.335446	0.173284	51.6577	66.6649	5.88043	8.82087
CerPE	CerPE_d16_1-22_0	1	717.7	576.6	9.16	149.291	35.4768	23.7635	181.939	44.289	24.3427	1.36483	0.725009	53.1209	3.75513	0.651485	17.3492	0	0	#N/A	0	0	#N/A
CerPE	CerPE_d16_1-22_0	1	717.7	576.6	9.95	237.451	65.2304	27.4711	234.989	13.4443	5.72123	25.8368	3.52876	13.6579	13.3327	2.08911	15.669	0	0	#N/A	6.34473	1.36918	21.5798
CerPE	CerPE_d17_1-12_0	1	591.4	450.3	10.23	157.156	7.78174	4.95159	138.918	8.39306	6.04175	224.169	21.4524	9.56975	346.166	43.6055	12.5967	372.191	40.147	10.7867	393.605	32.7026	8.30847
CerPE	CerPE_d18_1-12_0	1	605.5	464.4	10.18	19.9824	1.80434	9.02965	11.9092	2.61323	21.943	26.2445	3.89837	14.854	263.501	30.195	11.4592	1.07828	0.360374	33.4214	80.1711	5.71202	7.12479
CerPE	CerPE_d18_1-18_0	1	689.6	548.5	9.2	101.65	28.6987	28.2329	104.993	23.3255	22.2162	2.31672	0.539862	23.3029	8.79261	3.55348	40.4144	0	0	#N/A	5.36913	7.52671	140.185
CerPE	CerPE_d18_1-18_0	1	689.6	548.5	10.09	0	0	#N/A	0	0	#N/A	0	0	#N/A	104.817	12.7839	12.1963	0	0	#N/A	85.2985	20.5627	24.1067
CerPE	CerPE_d18_1-18_0	1	689.6	548.5	10	1164.39	249.036	21.3878	1135.5	66.2775	5.83686	377.277	21.983	5.82675	245.088	27.6897	11.2979	2.26083	0.57211	25.3053	155.664	20.3413	13.0675
CerPE	CerPE_d18_1-20_0	1	717.7	576.6	9.95	237.451	65.2304	27.4711	234.989	13.4443	5.72123	25.9515	3.72732	14.3627	13.3327	2.08911	15.669	0	0	#N/A	6.34473	1.36918	21.5798
CerPE	CerPE_d18_1-20_0	1	717.7	576.6	9.16	149.291	35.4768	23.7635	181.939	44.289	24.3427	1.36483	0.725009	53.1209	3.75513	0.651485	17.3492	0.434086	0.311702	71.8065	3.04284	3.05541	100.413
CerPE	CerPE_d18_1-20_0	1	717.7	576.6	9.7	0	0	#N/A	0	0	#N/A	0	0	#N/A	0	0	#N/A	0	0	#N/A	0	0	#N/A
CerPE	CerPE_d18_1-20_0	1	717.7	576.6	10.06	0	0	#N/A	0	0	#N/A	4.87892	0.572049	11.7249	78.1361	6.74113	8.62741	0	0	#N/A	66.6649	5.88043	8.82087
CerPE	CerPE_d18_1-24_0	1	773.7	632.6	#N/A	0	0	#N/A	0	0	#N/A	0	0	#N/A	0	0	#N/A	0	0	#N/A	0	0	#N/A
						7200.11	1496.91		6977.14	640.105		4091.79	235.49		5227.83	528.697		401.193	48.7007		3323.24	382.719
CerPE	CerPE_d14_1-18_1	1	631.6	490.5	10.43	19.6709	4.89143	24.8663	15.8222	1.71403	10.833	17.5165	1.15018	6.56626	48.9333	7.11911	14.5486	0.18244	0.115459	63.286	15.5123	1.05026	6.77051			SPH_MUFA
CerPE	CerPE_d14_1-20_1	1	659.6	518.5	10.37	100.79	18.9856	18.8367	108.914	1.81774	1.66896	140.027	14.4101	10.2909	135.95	16.4615	12.1085	0.978193	0.384567	39.314	63.3249	1.22402	1.93293		WTHM	477.822	71.1114
CerPE	CerPE_d14_1-20_1	1	659.6	518.5	10.15	3.73407	1.15965	31.056	3.25327	0.665674	20.4617	3.61698	0.500924	13.8492	351.769	44.1315	12.5456	2.39643	0.376133	15.6955	269.66	24.4581	9.07		WTHF	501.634	28.5891
CerPE	CerPE_d14_1-22_1	1	687.6	546.5	9.45	0	0	#N/A	0	0	#N/A	0	0	#N/A	0	0	#N/A	0	0	#N/A	0	0	#N/A		WTOY	490.133	53.1326
CerPE	CerPE_d14_1-22_1	1	687.6	546.5	10.22	102.261	11.4015	11.1493	116.683	8.24365	7.06502	67.4425	8.34707	12.3766	1391.54	114.848	8.25331	7.01868	0.884005	12.595	1277.1	157.961	12.3687		WTTS	4674.93	428.32
CerPE	CerPE_d14_1-24_1	1	715.7	574.6	10.25	12.5314	0.953001	7.60492	13.9703	0.911102	6.5217	8.16451	0.322894	3.95484	0	0	#N/A	0	0	#N/A	0	0	#N/A		CPMT	24.2881	4.35788
CerPE	CerPE_d14_1-24_1	1	715.7	574.6	9.79	0	0	#N/A	0	0	#N/A	0	0	#N/A	0	0	#N/A	0	0	#N/A	0	0	#N/A		ReTS	3898	491.613
CerPE	CerPE_d14_1-24_1	1	715.7	574.6	10.06	29.5253	5.1477	17.4349	16.6046	2.45902	14.8092	45.2978	6.35668	14.0331	910.472	73.5928	8.08292	3.95892	0.413491	10.4445	730.142	132.094	18.0916
CerPE	CerPE_d16_1-18_1	1	659.6	518.5	10.15	3.81451	1.13225	29.6827	3.25327	0.665674	20.4617	3.61698	0.500924	13.8492	351.769	44.1315	12.5456	2.39643	0.376133	15.6955	265.573	31.4986	11.8606
CerPE	CerPE_d16_1-18_1	1	659.6	518.5	10.37	103.618	15.4934	14.9524	108.774	2.05752	1.89155	140.027	14.4101	10.2909	135.95	16.4615	12.1085	0.976057	0.38825	39.7774	63.3249	1.22402	1.93293
CerPE	CerPE_d16_1-20_1	1	687.6	546.5	10.3	95.2651	10.8466	11.3857	106.534	7.03221	6.60088	53.6436	5.71184	10.6478	53.7966	7.8152	14.5273	0	0	#N/A	0	0	#N/A
CerPE	CerPE_d16_1-20_1	1	687.6	546.5	10.11	6.61073	1.1004	16.6456	7.82426	3.02248	38.6296	10.7803	1.42191	13.19	1294.75	103.759	8.01383	6.38097	1.41984	22.2511	1213.36	142.103	11.7114
						477.822	71.1114		501.634	28.5891		490.133	53.1326		4674.93	428.32		24.2881	4.35788		3898	491.613
CerPE	CerPE_d14_1-18_2	1	629.6	488.5	9.97	0.0117668	0.0203807	173.205	0	0	#DIV/0!	0	0	#DIV/0!	0.0558747	0.0833801	149.227	0	0	#N/A	0.00453039	0.00784687	173.205			SPH_PUFA
CerPE	CerPE_d14_1-20_4	1	653.6	512.6	#N/A	0	0	#N/A	0	0	#N/A	0	0	#N/A	0	0	#N/A	0	0	#N/A	0	0	#N/A		WTHM	99.9101	12.5251
CerPE	CerPE_d14_1-22_6	1	677.6	536.5	10.93	70.6523	8.63924	12.2278	80.0537	3.93152	4.9111	1.29337	0.311749	24.1036	83.9407	14.2182	16.9384	0	0	#N/A	1.05992	0.33892	31.9761		WTHF	114.565	5.94564
CerPE	CerPE_d16_1-20_4	1	681.6	540.6	#N/A	0	0	#N/A	0	0	#N/A	0	0	#N/A	0	0	#N/A	0	0	#N/A	0	0	#N/A		WTOY	2.06588	0.804184
CerPE	CerPE_d16_1-22_6	1	705.6	564.5	9.99	4.85987	0.385992	7.94244	4.25186	0.508092	11.9499	0	0	#N/A	0	0	#N/A	0	0	#N/A	0	0	#N/A		WTTS	156.545	23.4364
CerPE	CerPE_d16_1-22_6	1	705.6	564.5	10.47	0	0	#N/A	0	0	#N/A	0	0	#N/A	8.42102	0.642192	7.62606	0	0	#N/A	7.4459	0.326865	4.38987		CPMT	0	0
CerPE	CerPE_d16_1-22_6	1	705.6	564.5	10.87	24.3862	3.47946	14.2682	30.2592	1.50603	4.9771	0.77251	0.492435	63.7447	53.1347	6.19573	11.6604	0	0	#N/A	0	0	#N/A		ReTS	18.3559	3.66252
CerPE	CerPE_d18_1-18_2	1	685.5	544.5	10.42	0	0	#N/A	0	0	#N/A	0	0	#N/A	5.42971	0.417195	7.68356	0	0	#N/A	3.80333	2.11306	55.558
CerPE	CerPE_d18_1-18_2	1	685.5	544.5	10.19	0	0	#N/A	0	0	#N/A	0	0	#N/A	5.56342	1.87974	33.7874	0	0	#N/A	2.57055	0.271431	10.5593
CerPE	CerPE_d18_1-20_4	1	709.5	568.5	#N/A	0	0	#N/A	0	0	#N/A	0	0	#N/A	0	0	#N/A	0	0	#N/A	0	0	#N/A
CerPE	CerPE_d18_1-22_6	1	733.5	592.5	10.4	0	0	#N/A	0	0	#N/A	0	0	#N/A	0	0	#N/A	0	0	#N/A	3.47166	0.604403	17.4096
						99.9101	12.5251		114.565	5.94564		2.06588	0.804184		156.545	23.4364		0	0		18.3559	3.66252
CerPE	CerPE_d14_2-18_0	1	631.6	490.5	10.43	19.7552	5.12993	25.9674	16.0323	1.86205	11.6144	17.6245	1.27313	7.2236	49.0034	6.80396	13.8847	0.174028	0.116983	67.2211	15.4828	0.971039	6.27171			SPD_SFA
CerPE	CerPE_d14_2-20_0	1	659.6	518.5	10.37	103.082	14.7023	14.2628	108.211	1.74972	1.61695	139.586	14.5945	10.4555	134.473	15.2392	11.3325	0.988513	0.391899	39.6453	62.4589	1.85059	2.9629		WTHM	390.594	55.428
CerPE	CerPE_d14_2-22_0	1	687.6	546.5	9.45	2.40618	1.00929	41.9457	2.73211	0.895823	32.7887	0	0	#N/A	0	0	#N/A	0	0	#N/A	0	0	#N/A		WTHF	397.124	20.2758
CerPE	CerPE_d14_2-22_0	1	687.6	546.5	10.12	0	0	#N/A	0	0	#N/A	0	0	#N/A	1318.91	100.73	7.63739	6.34403	1.36616	21.5346	1217.05	150.448	12.3617		WTOY	426.062	43.7979
CerPE	CerPE_d14_2-22_0	1	687.6	546.5	10.28	94.5723	9.96139	10.5331	104.398	5.9301	5.68027	53.7104	4.34718	8.09374	88.3755	12.7412	14.4172	0.604789	0.482528	79.7845	52.5006	12.4424	23.6995		WTTS	4343.6	384.928
CerPE	CerPE_d14_2-24_0	1	715.7	574.6	10.23	13.9159	0.578977	4.16055	15.331	0.620566	4.04779	8.7536	0.426003	4.8666	19.7066	9.05562	45.9523	0.0623955	0.0545735	87.4637	13.3997	2.10748	15.7278		CPMT	21.8497	5.04874
CerPE	CerPE_d14_2-24_0	1	715.7	574.6	10.06	29.7863	5.51682	18.5213	15.4192	2.50232	16.2286	43.7771	6.38528	14.5859	907.406	74.05	8.16063	3.92253	0.452372	11.5327	729.072	134.64	18.4673		ReTS	3641.03	479.053
CerPE	CerPE_d16_2-18_0	1	659.6	518.5	10.15	3.81451	1.13225	29.6827	3.25327	0.665674	20.4617	3.61698	0.500924	13.8492	351.769	44.1315	12.5456	2.39643	0.376133	15.6955	269.66	24.4581	9.07
CerPE	CerPE_d16_2-18_0	1	659.6	518.5	10.37	103.618	15.4934	14.9524	108.774	2.05752	1.89155	140.027	14.4101	10.2909	135.95	16.4615	12.1085	0.976057	0.38825	39.7774	63.3249	1.22402	1.93293
CerPE	CerPE_d16_2-20_0	1	687.6	546.5	10.11	6.61073	1.1004	16.6456	7.82426	3.02248	38.6296	10.7803	1.42191	13.19	1318.91	100.73	7.63739	6.38097	1.41984	22.2511	1218.08	150.911	12.3892
CerPE	CerPE_d16_2-22_0	1	715.7	574.6	10.24	13.0328	0.803336	6.16395	15.148	0.969556	6.40056	8.18599	0.438898	5.36158	19.1058	4.9853	26.0932	0	0	#N/A	0	0	#N/A
						390.594	55.428		397.124	20.2758		426.062	43.7979		4343.6	384.928		21.8497	5.04874		3641.03	479.053
									Data for Fig.1B and Fig.2N
									Final data used for plotting was shown in gray
										DHSPH_SFA			SPH_SFA			SPH_MUFA			SPH_PUFA			SPD_SFA
										sum of mean	sum of SD	N	sum of mean	sum of SD	N	sum of mean	sum of SD	N	sum of mean	sum of SD	N	sum of mean	sum of SD	N
									WTHM	450.036	63.3242	3	7200.11	1496.91	3	477.822	71.1114	3	99.9101	12.5251	3	390.594	55.428	3
									WTHF	410.496	20.6681	3	6977.14	640.105	3	501.634	28.5891	3	114.565	5.94564	3	397.124	20.2758	3
									WTOY	173.015	12.521	3	4091.79	235.49	3	490.133	53.1326	3	2.06588	0.804184	3	426.062	43.7979	3
									WTTS	163.551	18.2023	3	5227.83	528.697	3	4674.93	428.32	3	156.545	23.4364	3	4343.6	384.928	3
									CPMT	0	0	3	401.193	48.7007	3	24.2881	4.35788	3	0	0	3	21.8497	5.04874	3
									ReTS	109.974	14.3143	3	3323.24	382.719	3	3898	491.613	3	18.3559	3.66252	3	3641.03	479.053	3

## Sheet: Fig.1C & Fig.2O
						WTHM			WTHF			WTOY			WTTS			CPMT			ReTS
Amount in 100 ug (pmol/ug)	Lipid	Fragment 0:small/not used 1:big/used	Precursor Mz	Product Mz	Mean Retention Time	Mean	SD	RSD %	Mean	SD	RSD %	Mean	SD	RSD %	Mean	SD	RSD %	Mean	SD	RSD %	Mean	SD	RSD %			Sum of mean	Sum of SD
																										DHSPH_SFA
Cer	Cer_d14_0-18_0	1	512.5	494.5	5.55	0.84106	0.277708	33.0188	0.505724	0.0457336	9.04319	3.3386	0.475049	14.229	4.08612	0.563611	13.7933	2.95516	0.37314	12.6267	3.24422	0.250326	7.71607		WTHM	66.1572	8.75626
Cer	Cer_d14_0-18_0	1	512.5	494.5	5.16	1.61461	0.373466	23.1305	1.77493	0.52938	29.8254	0	0	0	0.364131	0.139492	38.3081	0	0	0	0	0	0		WTHF	59.0329	6.09179
Cer	Cer_d14_0-18_0	1	512.5	494.5	5.47	1.52868	0.183115	11.9786	1.01096	0.0815832	8.06983	3.4027	0.13262	3.89748	1.61334	0.124995	7.7476	0.73578	0.0887977	12.0685	1.66574	0.189997	11.4062		WTOY	57.1315	6.16726
Cer	Cer_d14_0-20_0	1	540.5	522.5	5.56	4.36218	0.0360172	0.825669	4.03961	0.201289	4.98287	16.1091	2.50364	15.5418	5.92621	0.303363	5.11901	4.6139	0.219457	4.75644	6.1312	0.91717	14.959		WTTS	24.6651	2.51684
Cer	Cer_d14_0-20_0	1	540.5	522.5	5.48	3.77861	0.429658	11.3708	3.15118	0.288814	9.16528	6.83878	0.403909	5.90615	1.40391	0.0858287	6.11355	1.06892	0.0962017	8.99991	1.82899	0.30751	16.8132		CPMT	19.8267	2.09575
Cer	Cer_d14_0-22_0	1	568.6	550.6	5.22	2.72963	0.332672	12.1875	3.64734	0.79956	21.9217	0.32561	0.196909	60.4741	0.245622	0.0520932	21.2087	0.094396	0.0397958	42.1584	0.150663	0.137419	91.2093		ReTS	24.7689	3.79959
Cer	Cer_d14_0-22_0	1	568.6	550.6	5.57	9.00045	0.557504	6.19418	7.52236	0.513779	6.83002	10.1182	0.938773	9.27804	3.41713	0.460881	13.4874	3.27878	0.336599	10.266	3.69722	0.749872	20.2821
Cer	Cer_d14_0-22_0	1	568.6	550.6	5.5	3.09353	0.278537	9.00387	2.49212	0.213029	8.54813	2.12335	0.0764586	3.60085	0.441947	0.0472683	10.6955	0.483399	0.0764153	15.8079	0.749888	0.0976664	13.0241
Cer	Cer_d14_0-24_0	1	596.6	578.6	5.59	4.6104	0.210475	4.56523	3.9795	0.355524	8.93387	0.851661	0.0857402	10.0674	0	0	0	0.341142	0.0695713	20.3936	0.431209	0.0699079	16.2121
Cer	Cer_d14_0-24_0	1	596.6	578.6	5.51	1.5808	1.31375	83.1063	0.555235	0.0529132	9.52988	0.168276	0.0296265	17.6059	0	0	0	0	0	0	0	0	0
Cer	Cer_d14_0-24_0	1	596.6	578.6	5.25	5.37011	0.604931	11.2648	5.38095	0.894944	16.6317	0	0	0	0	0	0	0	0	0	0	0	0
Cer	Cer_d16_0-20_0	1	568.6	550.6	5.96	1.38024	0.758574	54.9597	0.783912	0.107549	13.7196	0	0	0	2.25686	0.332136	14.7167	1.62453	0.256268	15.7749	1.22089	0.272541	22.3231
Cer	Cer_d16_0-20_0	1	568.6	550.6	5.21	2.53889	0.584671	23.0286	3.76341	0.427559	11.361	0	0	0	0	0	0	0	0	0	0	0	0
Cer	Cer_d16_0-20_0	1	568.6	550.6	5.57	12.552	0.757807	6.03736	10.5696	0.655448	6.20127	12.7488	1.13748	8.92226	4.40913	0.382886	8.68394	4.05922	0.451963	11.1342	4.8515	0.623103	12.8435
Cer	Cer_d16_0-22_0	1	596.6	578.6	5.96	0	0	0	0	0	0	0	0	0	0.500671	0.0242844	4.85037	0.57146	0.0875405	15.3188	0.344349	0.131015	38.047
Cer	Cer_d16_0-22_0	1	596.6	578.6	5.25	4.63461	0.773566	16.6911	5.04824	0.581392	11.5167	0	0	0	0	0	0	0	0	0	0	0	0
Cer	Cer_d16_0-22_0	1	596.6	578.6	5.58	6.54144	1.28382	19.6259	4.80788	0.343295	7.14025	1.10646	0.187055	16.9058	0	0	0	0	0	0	0.452998	0.0530653	11.7142
						66.1572	8.75626		59.0329	6.09179		57.1315	6.16726		24.6651	2.51684		19.8267	2.09575	169.305	24.7689	3.79959	276.55
Cer	Cer_d12_1-18_0	1	482.4	464.4	5.54	79.102	4.24691	5.3689	69.8778	4.65733	6.66496	112.657	8.82301	7.83177	174.259	24.2779	13.9321	185.538	19.325	10.4156	196.452	15.9434	8.1157			SPH_SFA
Cer	Cer_d14_1-16_0	1	482.5	464.4	5.54	91.5788	7.11626	7.77064	82.5375	6.66393	8.07383	135.097	8.59577	6.36265	210.978	21.7205	10.2951	225.209	22.4323	9.96068	244.036	19.1587	7.85076		WTHM	1195.82	86.0806
Cer	Cer_d14_1-18_0	1	510.5	492.5	5.17	24.9587	4.12551	16.5293	29.718	3.39935	11.4387	1.20261	0.882868	73.413	3.76342	1.09419	29.0742	1.36719	0.232419	16.9997	3.85827	3.30272	85.6012		WTHF	1096.35	60.3953
Cer	Cer_d14_1-18_0	1	510.5	492.5	5.55	9.53909	0.931376	9.76378	6.56027	0.0614689	0.936987	50.2804	3.67483	7.30867	64.6212	6.1076	9.4514	44.5131	4.16806	9.36367	50.4062	7.42596	14.7323		WTOY	1506.32	142.637
Cer	Cer_d14_1-20_0	1	538.5	520.5	5.2	3.81347	0.374716	9.82611	3.05969	0.479644	15.6762	0.643316	0.502382	78.0925	1.84856	0.847473	45.845	0.355168	0.0894724	25.1916	1.0967	1.10748	100.983		WTTS	1100.19	119.45
Cer	Cer_d14_1-20_0	1	538.5	520.5	5.56	65.4992	0.255658	0.390322	58.1389	3.01611	5.18777	278.146	28.5393	10.2605	94.5026	8.2661	8.74695	73.8773	7.19586	9.74028	91.5388	7.08327	7.73799		CPMT	1105.71	103.931
Cer	Cer_d14_1-22_0	1	566.6	548.5	5.22	25.2491	4.42577	17.5284	27.5538	2.70871	9.83061	3.16586	2.33483	73.7503	2.44596	0.800518	32.7282	0.704055	0.110814	15.7394	1.98544	1.52649	76.8843		ReTS	1166.18	125.389
Cer	Cer_d14_1-22_0	1	566.6	548.5	5.57	128.544	5.88528	4.5784	110.489	4.3737	3.95849	151.569	11.8301	7.8051	60.0293	5.28133	8.79792	78.5412	4.3841	5.58191	65.5023	11.6644	17.8076
Cer	Cer_d14_1-24_0	1	594.6	576.6	4.03	0	0	0	0	0	0	0	0	0	0	0	0	0	0	0	0	0	0
Cer	Cer_d14_1-24_0	1	594.6	576.6	5.25	41.7744	8.18952	19.6041	47.1337	3.46904	7.36002	1.51526	1.04311	68.8404	1.28626	0.471635	36.6672	0.660007	0.116137	17.5964	1.05178	0.756861	71.9603
Cer	Cer_d14_1-24_0	1	594.6	576.6	5.61	50.409	2.1076	4.181	41.2448	0.748279	1.81424	10.4637	0.872692	8.34019	11.5327	1.03093	8.93918	12.6998	1.30443	10.2712	11.2598	0.887478	7.88182
Cer	Cer_d16_1-18_0	1	538.5	520.5	5.2	3.69325	0.295222	7.99356	3.25747	0.609086	18.6982	0.652468	0.648473	99.3877	1.65535	0.713993	43.1325	0.370031	0.140567	37.9878	1.0473	0.954021	91.0936
Cer	Cer_d16_1-18_0	1	538.5	520.5	5.56	65.6953	1.17247	1.78471	58.7586	3.55976	6.05828	274.132	28.0579	10.2352	96.7636	9.10567	9.41022	75.4436	7.40097	9.80994	92.4886	6.35016	6.86588
Cer	Cer_d16_1-20_0	1	566.6	548.5	5.22	25.1486	4.26149	16.9453	27.5182	2.73166	9.92676	3.14443	2.34872	74.6944	2.39035	0.777786	32.5386	0.737634	0.0830492	11.2589	1.95048	1.3962	71.5821
Cer	Cer_d16_1-20_0	1	566.6	548.5	5.57	128.496	5.81617	4.52635	111.282	3.6064	3.24077	151.031	11.9903	7.93895	62.1525	5.115	8.22976	78.5412	4.3841	5.58191	67.7867	11.2379	16.5784
Cer	Cer_d16_1-22_0	1	594.6	576.6	5.25	41.7874	8.43667	20.1895	47.1458	3.48724	7.39671	1.52938	1.0601	69.3157	1.30309	0.481631	36.9607	0.711293	0.0940925	13.2284	1.15001	0.761286	66.1982
Cer	Cer_d16_1-22_0	1	594.6	576.6	5.61	50.4509	2.10714	4.17661	41.4982	0.66344	1.59872	10.5401	0.922046	8.74796	11.5645	1.02872	8.89553	12.4003	1.34264	10.8275	11.094	1.03524	9.33148
Cer	Cer_d18_1-12_0	1	482.4	464.4	5.54	78.5782	3.89087	4.95159	69.4588	4.19653	6.04175	112.085	10.7262	9.56975	173.083	21.8028	12.5967	186.096	20.0735	10.7867	196.802	16.3513	8.30847
Cer	Cer_d18_1-18_0	1	566.6	548.5	5.22	25.1486	4.26149	16.9453	27.5182	2.73166	9.92676	3.14443	2.34872	74.6944	2.39035	0.777786	32.5386	0.737634	0.0830492	11.2589	1.95048	1.3962	71.5821
Cer	Cer_d18_1-18_0	1	566.6	548.5	5.57	128.496	5.81617	4.52635	111.282	3.6064	3.24077	151.031	11.9903	7.93895	61.5231	5.36717	8.72384	78.5412	4.3841	5.58191	67.815	12.7859	18.854
Cer	Cer_d18_1-20_0	1	594.6	576.6	5.25	41.7874	8.43667	20.1895	47.1458	3.48724	7.39671	1.52938	1.0601	69.3157	1.30885	0.486482	37.1686	0.711293	0.0940925	13.2284	1.15001	0.761286	66.1982
Cer	Cer_d18_1-20_0	1	594.6	576.6	5.61	50.4509	2.10714	4.17661	41.4982	0.66344	1.59872	10.5682	0.965669	9.13753	11.7348	1.15853	9.8726	12.9443	1.41084	10.8994	11.2009	0.862538	7.70061
Cer	Cer_d18_1-25_0	1	664.7	646.6	5.62	35.6212	1.82054	5.11084	33.6777	1.47487	4.37937	42.1928	3.41957	8.10464	49.057	2.7362	5.57761	35.0159	5.08159	14.5122	44.5619	2.64055	5.92557
						1195.82	86.0806	207.057	1096.35	60.3953	150.445	1506.32	142.637	791.086	1100.19	119.45	450.123	1105.71	103.931	285.822	1166.18	125.389	839.773
Cer	Cer_d14_1-18_1	1	508.5	490.5	5.04	0.25408	0.10929	43.014	0.171534	0.0689715	40.2088	0	0	0	0	0	0	0	0	0	0	0	0
Cer	Cer_d14_1-18_1	1	508.5	490.5	5.24	0.604685	0.0807717	13.3577	0.38974	0.0526449	13.5077	0	0	0	0	0	0	0	0	0	0	0	0			SPH_MUFA
Cer	Cer_d14_1-18_1	1	508.5	490.5	5.37	0.410402	0.24467	59.6172	0.32969	0.0957464	29.0413	0	0	0	0	0	0	0	0	0	0	0	0		WTHM	49.2672	8.1765
Cer	Cer_d14_1-18_1	1	508.5	490.5	5.97	1.11365	0.196578	17.6516	0.646187	0.081958	12.6833	0	0	0	0.23934	0.0103098	4.30762	0.151039	0.0713796	47.2591	0.114584	0.0379983	33.1621		WTHF	32.8971	4.04732
Cer	Cer_d14_1-18_1	1	508.5	490.5	5.58	0.910339	0.366602	40.271	0.785232	0.0898153	11.4381	0.435561	0.0272832	6.26393	2.02445	0.259967	12.8414	0.958799	0.0331487	3.45731	1.32387	0.194667	14.7044		WTOY	20.0239	1.11912
Cer	Cer_d14_1-20_1	1	536.5	518.5	5.04	1.25348	0.221726	17.6888	1.06097	0.0699337	6.59149	0	0	0	0	0	0	0	0	0	0	0	0		WTTS	350.452	31.8584
Cer	Cer_d14_1-20_1	1	536.5	518.5	5.31	6.47085	1.55402	24.0157	5.318	0.984254	18.508	0	0	0	0.899599	0.509535	56.6403	0.202529	0.105683	52.1819	0.432556	0.39151	90.5107		CPMT	952.788	97.8334
Cer	Cer_d14_1-20_1	1	536.5	518.5	5.96	9.1246	1.11778	12.2502	6.70389	0.755692	11.2724	0.100881	0.0688666	68.2651	2.47273	0.131691	5.32574	1.97272	0.33335	16.898	1.59869	0.282059	17.6431		ReTS	391.329	53.4342
Cer	Cer_d14_1-20_1	1	536.5	518.5	5.6	0.727524	0.279397	38.4038	0.703282	0.160102	22.7649	1.1902	0.189886	15.9541	24.7974	2.31951	9.35381	47.0702	4.41441	9.37835	30.8888	3.98242	12.8928
Cer	Cer_d14_1-22_1	1	564.5	546.5	5.07	0.309742	0.138205	44.6193	0.262889	0.0422808	16.0831	0	0	0	0	0	0	0	0	0	0	0	0
Cer	Cer_d14_1-22_1	1	564.5	546.5	5.33	1.29518	0.436374	33.6921	1.40876	0.297804	21.1395	0	0	0	1.1035	0.758253	68.7132	0	0	0	0.893117	1.34043	150.085
Cer	Cer_d14_1-22_1	1	564.5	546.5	5.96	1.79339	0.236708	13.1989	1.36146	0.0927423	6.81199	0.132599	0.034396	25.9398	1.80725	0.0699555	3.87082	2.12622	0.358429	16.8576	1.33609	0.250039	18.7143
Cer	Cer_d14_1-22_1	1	564.5	546.5	5.62	1.53997	0.277236	18.0027	0.607672	0.208981	34.3904	2.69719	0.155316	5.75842	97.4822	9.41538	9.65856	364.883	39.4394	10.8088	113.46	13.0424	11.4952
Cer	Cer_d14_1-24_1	1	592.6	574.6	5.11	0.0975658	0.0228445	23.4145	0.149853	0.0793614	52.9596	0	0	0	0	0	0	0	0	0	0	0	0
Cer	Cer_d14_1-24_1	1	592.6	574.6	5.3	0.512514	0.315679	61.5943	0.289939	0.121861	42.0298	0	0	0	2.24636	0.823624	36.6648	0	0	0	2.11608	1.78628	84.4148
Cer	Cer_d14_1-24_1	1	592.6	574.6	5.64	7.29287	0.719602	9.8672	2.70054	0.0964647	3.57206	11.7619	0.442027	3.75812	87.2105	6.34176	7.27179	123.417	10.6497	8.62906	92.2088	14.3605	15.5739
Cer	Cer_d16_1-18_1	1	536.5	518.5	5.29	2.42392	0.178059	7.34592	1.44056	0.0757169	5.25606	0	0	0	0	0	0	0	0	0	0	0	0
Cer	Cer_d16_1-18_1	1	536.5	518.5	5.96	9.10948	0.925545	10.1602	6.68552	0.431647	6.45645	0	0	0	2.45135	0.130007	5.30348	1.98989	0.320831	16.123	1.65136	0.255097	15.4477
Cer	Cer_d16_1-18_1	1	536.5	518.5	5.6	0.762458	0.270038	35.4168	0	0	0	1.09863	0.0531037	4.83361	30.2407	2.2938	7.58514	46.9816	4.30904	9.17176	31.1345	3.45589	11.0999
Cer	Cer_d16_1-20_1	1	564.5	546.5	5.96	1.72113	0.20776	12.0712	1.25053	0.0514331	4.1129	0	0	0	1.78348	0.144807	8.11935	0	0	0	1.32741	0.184156	13.8733
Cer	Cer_d16_1-20_1	1	564.5	546.5	5.62	1.53931	0.277617	18.0351	0.630842	0.189912	30.1045	2.60695	0.148241	5.68635	95.6932	8.64985	9.03914	363.035	37.798	10.4117	112.843	13.8707	12.292
						49.2672	8.1765	553.688	32.8971	4.04732	388.932	20.0239	1.11912	136.459	350.452	31.8584	244.695	952.788	97.8334	201.176	391.329	53.4342	501.909
Cer	Cer_d14_1-18_2	1	506.5	488.4	5.61	0.746173	0.20326	27.2403	0.884594	0.193491	21.8734	0.212581	0.0477972	22.4842	0.285178	0.0528534	18.5335	0.22237	0.0256626	11.5405	0.322965	0.0748121	23.1641			SPH_PUFA
Cer	Cer_d14_1-18_2	1	506.5	488.4	5.15	0.461888	0.12611	27.3031	0.52711	0.2627	49.8378	0	0	0	0.0722343	0.0364287	50.4312	0	0	0	0	0	0		WTHM	44.8799	7.28288
Cer	Cer_d14_1-20_4	1	530.5	512.4	5.22	0.230508	0.168829	73.2422	0.254696	0.0961638	37.7563	0.110967	0.0506749	45.6669	0.180721	0.104429	57.7846	0.14367	0.0561306	39.0692	0.168147	0.019244	11.4447		WTHF	31.9278	3.46803
Cer	Cer_d14_1-20_4	1	530.5	512.4	5.59	0.0728183	0.038043	52.2437	0.0881609	0.103345	117.223	0.0359958	0.0346556	96.2767	0.0206368	0.0229683	111.298	0.0254035	0.0185931	73.191	0.033263	0.0188305	56.611		WTOY	1.30353	0.280131
Cer	Cer_d16_1-20_4	1	558.5	540.5	5.57	0	0	0	0	0	0	0.0318919	0.0202978	63.6458	0	0	0	0	0	0	0	0	0		WTTS	20.0312	1.7297
Cer	Cer_d14_1-22_6	1	554.5	536.4	5.96	32.053	4.92893	15.3774	19.9694	1.6506	8.26566	0.523263	0.0963354	18.4105	10.2127	0.879674	8.61356	7.79097	1.04898	13.4641	6.12704	1.0851	17.71		CPMT	18.5788	2.72953
Cer	Cer_d16_1-22_6	1	582.5	564.5	5.58	3.00499	0.771808	25.6842	3.24164	0.49876	15.3861	0	0	0	0.15455	0.040723	26.3494	0.131487	0.0338483	25.7427	0.168683	0.0431843	25.6009		ReTS	13.0822	2.60157
Cer	Cer_d16_1-22_6	1	582.5	564.5	5.96	8.31049	1.0459	12.5853	6.96223	0.662971	9.52239	0.388833	0.0303704	7.81064	9.10525	0.592625	6.5086	10.2649	1.54632	15.0642	6.26207	1.3604	21.7245
						44.8799	7.28288	233.676	31.9278	3.46803	259.864	1.30353	0.280131	254.295	20.0312	1.7297	279.519	18.5788	2.72953	178.072	13.0822	2.60157	156.255
Cer	Cer_d14_2-18_0	1	508.5	490.5	5.59	0	0	0	0	0	0	0.457657	0.0617417	13.4908	2.06657	0.13473	6.51948	1.05595	0.0987273	9.34959	1.32909	0.177305	13.3404			SPD_SFA
Cer	Cer_d14_2-20_0	1	536.5	518.5	5.34	6.13353	1.42826	23.2861	4.91569	1.09935	22.3641	0	0	0	0	0	0	0	0	0	0	0	0		WTHM	42.9027	5.55923
Cer	Cer_d14_2-20_0	1	536.5	518.5	5.97	9.10948	0.925545	10.1602	6.68692	0.431929	6.45931	0	0	0	3.54999	0.00488176	0.137515	3.27804	0.30818	9.40137	2.38733	0.339072	14.203		WTHF	25.7201	2.22489
Cer	Cer_d14_2-20_0	1	536.5	518.5	5.6	1.38953	0.318948	22.9536	1.35426	0.137542	10.1562	1.44017	0.0614888	4.26955	30.9927	2.47813	7.99585	48.227	4.44237	9.21137	31.641	3.19658	10.1027		WTOY	32.2483	1.4735
Cer	Cer_d14_2-22_0	1	564.5	546.5	5.63	0	0	0	0	0	0	2.64082	0.147324	5.57872	97.0523	10.1618	10.4704	365.584	38.0454	10.4068	114.136	14.0136	12.2781		WTTS	437.255	37.634
Cer	Cer_d14_2-24_0	1	592.6	574.6	5.64	7.41516	0.811513	10.944	2.71302	0.00087272	0.0321679	11.9378	0.44131	3.69675	87.2719	6.41886	7.35501	123.218	11.2397	9.12178	92.4029	14.4205	15.6061		CPMT	1077.29	108.171
Cer	Cer_d16_2-18_0	1	536.5	518.5	5.97	9.10948	0.925545	10.1602	6.68552	0.431647	6.45645	0.103524	0.0467751	45.1828	2.45135	0.130007	5.30348	1.98989	0.320831	16.123	1.65136	0.255097	15.4477		ReTS	479.925	64.1443
Cer	Cer_d16_2-18_0	1	536.5	518.5	5.6	0.789079	0.0916938	11.6204	0.601069	0.0709588	11.8054	1.09863	0.0531037	4.83361	30.2407	2.2938	7.58514	46.9816	4.30904	9.17176	31.1345	3.45589	11.0999
Cer	Cer_d16_2-20_0	1	564.5	546.5	5.63	1.53931	0.277617	18.0351	0	0	0	2.59876	0.159408	6.13399	96.3579	9.59295	9.95555	364.294	38.9677	10.6968	112.843	13.8707	12.292
Cer	Cer_d16_2-22_0	1	592.6	574.6	5.64	7.4171	0.780108	10.5177	2.76361	0.0525853	1.90277	11.9709	0.50235	4.19641	87.2719	6.41886	7.35501	122.663	10.4391	8.51039	92.3997	14.4155	15.6012
						42.9027	5.55923	117.677	25.7201	2.22489	59.1765	32.2483	1.4735	87.3827	437.255	37.634	62.6775	1077.29	108.171	91.9928	479.925	64.1443	119.971
					Data for Fig.1C and Fig.2O
					Final data used for plotting was shown in gray
						DHSPH_SFA			SPH_SFA			SPH_MUFA			SPH_PUFA			SPD_SFA
						sum of mean	sum of SD	N	sum of mean	sum of SD	N	sum of mean	sum of SD	N	sum of mean	sum of SD	N	sum of mean	sum of SD	N
					WTHM	66.1572	8.75626	3	1195.82	86.0806	3	49.2672	8.1765	3	44.8799	7.28288	3	42.9027	5.55923	3
					WTHF	59.0329	6.09179	3	1096.35	60.3953	3	32.8971	4.04732	3	31.9278	3.46803	3	25.7201	2.22489	3
					WTOY	57.1315	6.16726	3	1506.32	142.637	3	20.0239	1.11912	3	1.30353	0.280131	3	32.2483	1.4735	3
					WTTS	24.6651	2.51684	3	1100.19	119.45	3	350.452	31.8584	3	20.0312	1.7297	3	437.255	37.634	3
					CPMT	19.8267	2.09575	3	1105.71	103.931	3	952.788	97.8334	3	18.5788	2.72953	3	1077.29	108.171	3
					ReTS	24.7689	3.79959	3	1166.18	125.389	3	391.329	53.4342	3	13.0822	2.60157	3	479.925	64.1443	3

## Sheet: Fig.1D & Fig.2P
						WTHM			WTHF			WTOY			WTTS			CPMT			ReTS
Amount in 100 ug (pmol/ug)	Lipid	Fragment 0:small/not used 1:big/used	Precursor Mz	Product Mz	Mean Retention Time	Mean	SD	RSD %	Mean	SD	RSD %	Mean	SD	RSD %	Mean	SD	RSD %	Mean	SD	RSD %	Mean	SD	RSD %			Sum of mean	Sum of SD
HexCer	HexCer_d14_0-18_0	1	674.6	494.5	7.66	19.6454	0.301401	1.5342	12.4731	0.874737	7.01298	5.41573	0.44002	8.12486	0	0	0	0	0	0	0	0	0			DHSPH_SFA
HexCer	HexCer_d14_0-20_0	1	702.6	522.5	7.77	8.91057	0.6499	7.29359	6.27461	0.540997	8.62199	9.35057	1.05139	11.2442	4.92612	0.291628	5.92003	5.39815	0.323349	5.99	4.89322	0.842879	17.2255		WTHM	91.477	6.72295
HexCer	HexCer_d14_0-20_0	1	702.6	522.5	7.61	34.6431	1.58352	4.57095	28.9045	2.98664	10.3328	6.17765	0.426321	6.90104	1.79803	0.339618	18.8884	4.72133	1.07342	22.7355	3.76826	0.390148	10.3535		WTHF	72.6869	6.02257
HexCer	HexCer_d14_0-22_0	1	730.6	550.6	8.11	5.15382	0.813818	15.7906	4.88023	0.163615	3.3526	0	0	0	4.69034	1.00916	21.5156	5.63848	0.424069	7.52098	5.39093	0.183119	3.39679		WTOY	33.3811	3.12503
HexCer	HexCer_d14_0-22_0	1	730.6	550.6	7.66	7.90968	1.067	13.4898	6.49434	0.502544	7.73818	5.88107	0.331908	5.64366	2.30644	0.482049	20.9001	6.82117	0.470749	6.90129	4.57827	0.719101	15.7068		WTTS	20.3507	3.78478
HexCer	HexCer_d14_0-24_0	1	758.7	578.6	#N/A	0	0	0	0	0	0	0	0	0	0	0	0	0	0	0	0	0	0		CPMT	35.4993	3.36526
HexCer	HexCer_d16_0-20_0	1	730.6	550.6	7.59	4.42147	0.914219	20.6768	3.91259	0.1641	4.19417	2.38721	0.146231	6.12561	0	0	0	2.38609	0.174342	7.30659	1.43687	0.357193	24.8591		ReTS	28.8323	3.33256
HexCer	HexCer_d16_0-20_0	1	730.6	550.6	8.11	5.15382	0.813818	15.7906	4.89406	0.184862	3.77728	0	0	0	4.69034	1.00916	21.5156	5.63848	0.424069	7.52098	5.39093	0.183119	3.39679
HexCer	HexCer_d16_0-20_0	1	730.6	550.6	7.74	3.44216	0.247307	7.18464	2.62046	0.326145	12.4461	3.45393	0.458377	13.2712	1.78364	0.617857	34.6403	4.38248	0.329464	7.51775	3.10333	0.489662	15.7786
HexCer	HexCer_d16_0-22_0	1	758.7	578.6	7.65	2.197	0.331975	15.1104	2.23299	0.278933	12.4914	0.714988	0.270775	37.8713	0.155809	0.0353102	22.6625	0.51317	0.145803	28.4122	0.270529	0.167334	61.8544
						91.477	6.72295	101.441	72.6869	6.02257	69.9675	33.3811	3.12503	89.1818	20.3507	3.78478	146.043	35.4993	3.36526	93.9052	28.8323	3.33256	152.572
HexCer	HexCer_d12_1-18_0	1	644.5	464.4	7.85	78.9833	4.50828	5.70789	69.5693	3.70007	5.31854	112.141	10.6337	9.48247	172.492	20.977	12.1611	185.943	20.1159	10.8183	196.776	16.3307	8.29914
HexCer	HexCer_d14_1-16_0	1	644.5	464.4	7.85	78.9833	4.50828	5.70789	69.5693	3.70007	5.31854	112.141	10.6337	9.48247	172.492	20.977	12.1611	185.943	20.1159	10.8183	196.776	16.3307	8.29914			SPH_SFA
HexCer	HexCer_d14_1-18_0	1	672.5	492.5	7.81	15.9468	1.0951	6.86718	7.65966	1.23551	16.1301	29.4984	0.676189	2.29229	16.266	0.656777	4.03774	10.9686	1.55772	14.2016	16.3286	0.571606	3.50064		WTHM	701.374	40.961
HexCer	HexCer_d14_1-20_0	1	700.6	520.5	8.12	19.3461	1.402	7.24694	16.4509	1.15167	7.00062	0	0	0	0	0	0	4.77314	1.41427	29.6297	4.26096	0.261807	6.1443		WTHF	620.904	51.8998
HexCer	HexCer_d14_1-20_0	1	700.6	520.5	7.77	101.352	2.76718	2.73027	88.466	9.42825	10.6575	116.069	11.6211	10.0122	59.9748	3.7045	6.17677	64.4605	3.84896	5.97104	69.3653	7.41178	10.6851		WTOY	754.565	63.6128
HexCer	HexCer_d14_1-22_0	1	728.6	548.5	7.24	0.784333	0.974741	124.276	0.360204	0.396899	110.188	0.0228706	0.0242817	106.17	0.485031	0.598176	123.328	0.0559502	0.0182922	32.6938	0.736098	1.26794	172.251		WTTS	745.221	78.8077
HexCer	HexCer_d14_1-22_0	1	728.6	548.5	7.74	41.7587	2.25239	5.39383	39.2035	2.52151	6.43184	46.3065	2.36328	5.10356	25.9973	1.78965	6.88399	49.7618	2.24989	4.52133	41.0978	3.6484	8.87735		CPMT	875.611	80.9171
HexCer	HexCer_d14_1-24_0	1	756.6	576.6	7.11	0.179252	0.224854	125.44	0.0415833	0.0360147	86.6087	0	0	#DIV/0!	0.00846067	0.0146543	173.205	0	0	#DIV/0!	0	0	#DIV/0!		ReTS	892.938	79.2589
HexCer	HexCer_d14_1-24_0	1	756.6	576.6	7.7	24.0127	4.34462	18.093	22.3346	3.62721	16.2403	5.78477	0.485259	8.38856	2.37064	0.129536	5.4642	3.57256	0.10275	2.8761	3.16359	0.477161	15.0829
HexCer	HexCer_d16_1-18_0	1	700.6	520.5	8.13	19.327	0.758134	3.92267	16.8585	0.376513	2.23338	0	0	0	0	0	0	4.77314	1.41427	29.6297	4.26096	0.261807	6.1443
HexCer	HexCer_d16_1-18_0	1	700.6	520.5	7.77	100.169	2.31306	2.30915	89.5154	8.89786	9.94003	116.126	11.0023	9.47445	60.232	4.50055	7.47203	64.5789	3.66851	5.68066	69.479	7.20342	10.3678
HexCer	HexCer_d16_1-20_0	1	728.6	548.5	8.09	3.63356	0.37855	10.4182	3.73125	0.357019	9.56835	0	0	0	1.95512	0.325383	16.6426	3.65743	0.48597	13.2872	2.80347	0.21122	7.53423
HexCer	HexCer_d16_1-20_0	1	728.6	548.5	7.74	43.4566	1.42908	3.28853	39.5944	2.42538	6.12557	46.538	2.24337	4.8205	26.5973	1.38129	5.19336	50.1155	2.58425	5.15659	40.9736	3.87411	9.45513
HexCer	HexCer_d16_1-22_0	1	756.6	576.6	7.7	23.8863	4.1531	17.387	22.3824	3.53345	15.7868	5.60648	0.451081	8.04571	2.34841	0.106876	4.551	3.56909	0.0983213	2.7548	3.17243	0.492315	15.5185
HexCer	HexCer_d18_1-12_0	1	644.5	464.4	7.85	78.5782	3.89087	4.95159	69.4588	4.19653	6.04175	112.085	10.7262	9.56975	173.083	21.8028	12.5967	186.096	20.0735	10.7867	196.802	16.3513	8.30847
HexCer	HexCer_d18_1-18_0	1	728.6	548.5	8.09	3.63356	0.37855	10.4182	3.73125	0.357019	9.56835	0	0	0	1.95512	0.325383	16.6426	3.65743	0.48597	13.2872	2.80347	0.21122	7.53423
HexCer	HexCer_d18_1-18_0	1	728.6	548.5	7.74	43.4566	1.42908	3.28853	39.5944	2.42538	6.12557	46.5232	2.24439	4.82424	26.5973	1.38129	5.19336	50.1155	2.58425	5.15659	40.9736	3.87411	9.45513
HexCer	HexCer_d18_1-20_0	1	756.6	576.6	7.7	23.8863	4.1531	17.387	22.3824	3.53345	15.7868	5.72324	0.507857	8.8736	2.36608	0.136759	5.77997	3.56909	0.0983213	2.7548	3.16404	0.479243	15.1465
						701.374	40.961	374.834	620.904	51.8998	345.07	754.565	63.6128	#DIV/0!	745.221	78.8077	417.489	875.611	80.9171	#DIV/0!	892.938	79.2589	#DIV/0!
HexCer	HexCer_d14_1-18_1	1	670.5	490.5	7.62	5.15553	2.2065	42.7987	3.29484	0.42032	12.7569	0	0	0	0	0	0	0	0	0	0	0	0			SPH_MUFA
HexCer	HexCer_d14_1-18_1	1	670.5	490.5	8.17	34.3799	1.89452	5.51053	21.0089	1.90917	9.08746	0	0	0	1.58088	0.437073	27.6475	2.24716	0.422342	18.7945	1.14684	0.560571	48.8796
HexCer	HexCer_d14_1-20_1	1	698.6	518.5	6.74	14.8341	8.87569	59.8331	10.59	4.34363	41.0163	0	0	0	0	0	0	0	0	0	0	0	0		WTHM	796.84	136.046
HexCer	HexCer_d14_1-20_1	1	698.6	518.5	7.31	29.6815	43.659	147.092	5.45396	4.32428	79.2868	0	0	0	6.64054	6.86708	103.411	1.12947	1.08881	96.4005	7.73619	10.7524	138.989		WTHF	647.286	106.356
HexCer	HexCer_d14_1-20_1	1	698.6	518.5	7.6	40.1628	12.105	30.1399	37.8145	12.0165	31.7774	0	0	0	0	0	0	0	0	0	0	0	0		WTOY	3.95176	2.12629
HexCer	HexCer_d14_1-20_1	1	698.6	518.5	8.13	256.651	12.1473	4.73299	216.398	31.2898	14.4594	0.818736	0.722059	88.1919	40.2272	5.62517	13.9835	49.4525	0.939348	1.8995	47.5433	2.93538	6.17411		WTTS	155.767	28.8664
HexCer	HexCer_d14_1-22_1	1	726.6	546.5	7.29	7.47509	10.4377	139.633	0	0	0	0	0	0	2.92266	3.00937	102.967	0	0	0	0	0	0		CPMT	209.744	11.3421
HexCer	HexCer_d14_1-22_1	1	726.6	546.5	7.56	8.78179	3.34714	38.1145	7.27898	1.86885	25.6747	0	0	0	0.731565	0.566759	77.4722	0	0	0	0	0	0		ReTS	205.554	30.2233
HexCer	HexCer_d14_1-22_1	1	726.6	546.5	8.1	43.3665	4.51841	10.4191	36.9451	2.7438	7.42671	0.182912	0.0716826	39.1896	24.0723	3.00892	12.4995	38.5204	3.40853	8.84863	35.7197	4.70874	13.1825
HexCer	HexCer_d14_1-24_1	1	754.6	574.6	8.07	5.92235	0.888985	15.0107	5.67022	0.417317	7.3598	0	0	0	1.09044	0.167909	15.3984	1.14646	0.179439	15.6516	1.57562	0.458649	29.1092
HexCer	HexCer_d14_1-24_1	1	754.6	574.6	7.49	0.587283	0.164928	28.0832	0.741934	0.309525	41.7186	0	0	0	0.0949283	0.101711	107.145	0	0	0	0.159606	0.276445	173.205
HexCer	HexCer_d14_1-24_1	1	754.6	574.6	7.79	0.713846	0.089441	12.5295	0.509971	0.0909563	17.8356	1.85066	0.398481	21.5318	1.48804	0.385293	25.8927	1.16208	0.259473	22.3283	1.80259	0.53427	29.639
HexCer	HexCer_d16_1-18_1	1	698.6	518.5	7.6	41.8154	13.4843	32.2472	38.8595	11.4126	29.3689	0	0	0	0	0	0	0	0	0	0	0	0
HexCer	HexCer_d16_1-18_1	1	698.6	518.5	8.13	255.621	14.9313	5.84118	218.503	30.4126	13.9186	0.796596	0.683814	85.8421	40.1138	5.39462	13.4483	48.9231	0.776576	1.58734	47.7219	2.62813	5.50718
HexCer	HexCer_d16_1-20_1	1	726.6	546.5	7.57	8.5664	2.92499	34.1449	7.3456	1.97843	26.9335	0	0	0	0	0	0	0	0	0	0	0	0
HexCer	HexCer_d16_1-20_1	1	726.6	546.5	8.29	0	0	0	0	0	0	0	0	0	12.8344	0.232357	1.81043	29.399	1.15736	3.93672	26.8155	2.80436	10.458
HexCer	HexCer_d16_1-20_1	1	726.6	546.5	8.11	43.1253	4.37081	10.1351	36.8717	2.81804	7.64283	0.302851	0.25025	82.6316	23.9708	3.07014	12.8079	37.7636	3.11026	8.23613	35.3325	4.56433	12.9182			SPH_PUFA
						796.84	136.046	616.266	647.286	106.356	366.264	3.95176	2.12629	317.387	155.767	28.8664	514.484	209.744	11.3421	177.683	205.554	30.2233	468.062
HexCer	HexCer_d14_1-18_2	1	668.5	488.4	8.39	6.61687	0.602276	9.10212	4.13106	0.661511	16.0131	0	0	0	3.00974	0.739892	24.5833	5.57472	1.44108	25.8502	5.46782	0.607257	11.106		WTHM	221.76	18.3214
HexCer	HexCer_d14_1-18_2	1	668.5	488.4	7.79	1.36693	0.138711	10.1476	1.24276	0.177033	14.2451	0	0	0	0	0	0	0	0	0	0	0	0		WTHF	167.815	11.5985
HexCer	HexCer_d14_1-20_4	1	692.5	512.4	#N/A	0	0	0	0	0	0	0	0	0	0	0	0	0	0	0	0	0	0		WTOY	0	0
HexCer	HexCer_d16_1-20_4	1	720.5	540.5	8.03	6.53153	0.470207	7.19904	6.38466	0.139775	2.18924	0	0	0	0	0	0	0	0	0	0	0	0		WTTS	50.0575	4.00658
HexCer	HexCer_d14_1-22_6	1	716.5	536.4	8.13	173.703	13.2653	7.63679	124.744	8.67332	6.95287	0	0	0	28.0157	2.31704	8.27049	36.1505	2.26511	6.26579	33.8678	2.52087	7.44327		CPMT	76.4556	7.16952
HexCer	HexCer_d16_1-22_6	1	744.5	564.5	8.1	33.5418	3.84494	11.4631	31.3125	1.94682	6.21739	0	0	0	19.0321	0.949647	4.98972	34.7304	3.46333	9.97204	30.4338	2.52358	8.29202		ReTS	69.7694	5.6517
						221.76	18.3214	45.5487	167.815	11.5985	45.6177	0	0	0	50.0575	4.00658	37.8435	76.4556	7.16952	42.088	69.7694	5.6517	26.8413
HexCer	HexCer_d14_2-18_0	1	670.5	490.5	8.17	34.4007	1.90382	5.53426	20.976	1.72646	8.23067	0	0	0	1.58088	0.437073	27.6475	2.24361	0.427958	19.0745	1.14684	0.560571	48.8796
HexCer	HexCer_d14_2-20_0	1	698.6	518.5	7.89	5.64543	5.06397	89.7003	3.74176	2.15595	57.6187	0.93199	0.281559	30.2105	1.48504	0.595288	40.0856	2.80501	1.04481	37.2479	1.51231	0.827479	54.7162			SPD_SFA
HexCer	HexCer_d14_2-20_0	1	698.6	518.5	7.59	41.7635	13.5584	32.4648	37.7066	12.6637	33.5848	0	0	0	0	0	0	0	0	0	0	0	0		WTHM	747.744	128.436
HexCer	HexCer_d14_2-20_0	1	698.6	518.5	8.13	255.106	26.9382	10.5596	222.201	31.045	13.9716	0	0	0	49.1593	5.74178	11.6799	67.5443	0.752815	1.11455	64.0548	3.69933	5.77526		WTHF	621.307	100.9
HexCer	HexCer_d14_2-22_0	1	726.6	546.5	7.83	0.999161	0.123935	12.4039	1.35995	0.570805	41.9726	0.775039	0.236774	30.55	2.47936	0.32036	12.9211	4.61017	0.0902988	1.95869	3.66755	0.571334	15.5781		WTOY	1.70703	0.518333
HexCer	HexCer_d14_2-22_0	1	726.6	546.5	8.28	1.87579	0.0373644	1.99193	0	0	0	0	0	0	13.1231	0.544108	4.14619	29.3724	1.15728	3.94004	26.8155	2.80436	10.458		WTTS	176.658	27.2395
HexCer	HexCer_d14_2-22_0	1	726.6	546.5	8.1	42.9398	4.27559	9.95716	36.7928	2.82452	7.67681	0	0	0	23.9699	3.06906	12.8038	36.7888	5.1824	14.0869	35.3325	4.56433	12.9182		CPMT	259.562	13.7861
HexCer	HexCer_d14_2-24_0	1	754.6	574.6	#N/A	0	0	0	0	0	0	0	0	0	0	0	0	0	0	0	0	0	0		ReTS	244.885	23.5627
HexCer	HexCer_d16_2-18_0	1	698.6	518.5	7.31	28.3365	41.4249	146.189	5.16518	3.76312	72.8556	0	0	0	6.37124	7.34105	115.222	0	0	0	0	0	0
HexCer	HexCer_d16_2-18_0	1	698.6	518.5	7.6	41.8154	13.4843	32.2472	37.9884	12.9198	34.0099	0	0	0	0	0	0	0	0	0	0	0	0
HexCer	HexCer_d16_2-18_0	1	698.6	518.5	8.13	251.737	17.2551	6.85443	218.503	30.4126	13.9186	0	0	0	40.1138	5.39462	13.4483	48.9231	0.776576	1.58734	47.7219	2.62813	5.50718
HexCer	HexCer_d16_2-20_0	1	726.6	546.5	8.29	0	0	0	0	0	0	0	0	0	12.8344	0.232357	1.81043	29.511	1.24375	4.21453	26.8155	2.80436	10.458
HexCer	HexCer_d16_2-20_0	1	726.6	546.5	8.1	43.1253	4.37081	10.1351	36.8717	2.81804	7.64283	0	0	0	23.9708	3.07014	12.8079	37.7636	3.11026	8.23613	35.3325	4.56433	12.9182
HexCer	HexCer_d16_2-22_0	1	754.6	574.6	8.26	0	0	0	0	0	0	0	0	0	1.5701	0.493687	31.4431	0	0	0	2.4851	0.538442	21.6668
						747.744	128.436	358.038	621.307	100.9	291.482	1.70703	0.518333	60.7605	176.658	27.2395	284.016	259.562	13.7861	91.4606	244.885	23.5627	198.876
								Data for Fig.1D and Fig.2P
								Final data used for plotting was shown in gray
									DHSPH_SFA			SPH_SFA			SPH_MUFA			SPH_PUFA			SPD_SFA
									sum of mean	sum of SD	N	sum of mean	sum of SD	N	sum of mean	sum of SD	N	sum of mean	sum of SD	N	sum of mean	sum of SD	N
								WTHM	91.477	6.72295	3	701.374	40.961	3	796.84	136.046	3	221.76	18.3214	3	747.744	128.436	3
								WTHF	72.6869	6.02257	3	620.904	51.8998	3	647.286	106.356	3	167.815	11.5985	3	621.307	100.9	3
								WTOY	33.3811	3.12503	3	754.565	63.6128	3	3.95176	2.12629	3	0	0	3	1.70703	0.518333	3
								WTTS	20.3507	3.78478	3	745.221	78.8077	3	155.767	28.8664	3	50.0575	4.00658	3	176.658	27.2395	3
								CPMT	35.4993	3.36526	3	875.611	80.9171	3	209.744	11.3421	3	76.4556	7.16952	3	259.562	13.7861	3
								ReTS	28.8323	3.33256	3	892.938	79.2589	3	205.554	30.2233	3	69.7694	5.6517	3	244.885	23.5627	3

## Sheet: Fig.1F
	WTMH			WTFH			WTOY			WTTT
CPE SPH_SFA	mean	SD	N	mean	SD	N	mean	SD	N	mean	SD	N
CPE_d12_1-18_0	19.06	3	3	9.88	1.4	3	23.91	0.8	3	272.14	31.1	3
CPE_d14_1-16_0	19.06	3	3	9.9	1.4	3	23.91	0.8	3	273.33	31.8	3
CPE_d14_1-18_0	224.02	32.3	3	174.98	11.8	3	286.11	7.9	3	839.51	12.9	3
CPE_d14_1-20_0	903.8	153	3	835.88	87.1	3	1135.05	60.2	3	925.8	104.7	3
CPE_d14_1-22_0	1261.33	283.34	3	1240.95	89.57	3	379.4	22.61	3	371.47	47.4	3
CPE_d14_1-24_0	386.81	100.9	3	415.6	60.3	3	32.43	3.4	3	99.17	8.4	3
CPE_d16_1-18_0	903.35	154.8	3	824.29	82.9	3	1137.42	59	3	932.34	105.9	3
CPE_d16_1-20_0	1266.04	277.7	3	1240.49	89.6	3	379.59	22.5	3	358.7	44	3
CPE_d16_1-22_0	386.74	100.71	3	416.93	57.73	3	31.76	5.35	3	91.79	15.05	3
CPE_d18_1-12_0	19.98	1.8	3	11.91	2.6	3	26.24	3.9	3	263.5	30.2	3
CPE_d18_1-18_0	1266.04	277.7	3	1240.49	89.6	3	379.59	22.5	3	358.7	44	3
CPE_d18_1-20_0	386.74	100.7	3	416.93	57.7	3	32.2	5	3	95.22	9.5	3

## Sheet: Fig.1G
	WTMH			WTFH			WTOY			WTTT
CPE SPH_MUFA	mean	SD	N	mean	SD	N	mean	SD	N	mean	SD	N
CPE_d14_1-18_1	19.67	4.9	3	15.82	1.7	3	17.52	1.2	3	48.93	7.1	3
CPE_d14_1-20_1	104.524	20.1452	3	112.167	2.48341	3	143.644	14.911	3	487.719	60.593	3
CPE_d14_1-22_1	102.261	11.4015	3	116.683	8.24365	3	67.4425	8.34707	3	1391.54	114.848	3
CPE_d14_1-24_1	42.0567	6.1007	3	30.5749	3.37012	3	53.4623	6.67957	3	910.472	73.5928	3
CPE_d16_1-18_1	107.433	16.6256	3	112.028	2.7232	3	143.644	14.911	3	487.719	60.593	3
CPE_d16_1-20_1	101.876	11.947	3	114.359	10.0547	3	64.4238	7.13375	3	1348.55	111.574	3

## Sheet: Fig.1H
	WTMH			WTFH			WTOY			WTTT
CPE SPD_SFA	mean	SD	N	mean	SD	N	mean	SD	N	mean	SD	N
CPE_d14_2-18_0	19.76	5.1	3	16.03	1.9	3	17.62	1.3	3	49	6.8	3
CPE_d14_2-20_0	103.08	14.7	3	108.21	1.7	3	139.59	14.6	3	134.47	15.2	3
CPE_d14_2-22_0	96.9785	10.9707	3	107.13	6.82592	3	53.7104	4.34718	3	1407.28	113.471	3
CPE_d14_2-24_0	43.7022	6.0958	3	30.7502	3.12289	3	52.5307	6.81129	3	927.112	83.1056	3
CPE_d16_2-18_0	107.433	16.6256	3	112.028	2.7232	3	143.644	14.911	3	487.719	60.593	3
CPE_d16_2-20_0	6.61	1.1	3	7.82	3	3	10.78	1.4	3	1318.91	100.7	3
CPE_d16_2-22_0	13.03	0.8	3	15.15	1	3	8.19	0.4	3	19.11	5	3

## Sheet: Fig.S1A
	WTMH			WTFH			WTOY			WTTT
HexCer SPH_SFA	mean	SD	N	mean	SD	N	mean	SD	N	mean	SD	N
HexCer_d14_1-16_0	78.98	4.5	3	69.57	3.7	3	112.14	10.6	3	172.49	21	3
HexCer_d14_1-18_0	15.95	1.1	3	7.66	1.2	3	29.5	0.7	3	16.27	0.7	3
HexCer_d14_1-20_0	120.7	4.2	3	104.92	10.6	3	116.07	11.6	3	59.97	3.7	3
HexCer_d14_1-22_0	42.54	3.2	3	39.56	2.9	3	46.33	2.4	3	26.48	2.4	3
HexCer_d14_1-24_0	24.19	4.6	3	22.38	3.7	3	5.78	0.5	3	2.38	0.1	3
HexCer_d16_1-18_0	119.5	3.1	3	106.37	9.3	3	116.13	11	3	60.23	4.5	3
HexCer_d16_1-20_0	47.09	1.8	3	43.33	2.8	3	46.54	2.2	3	28.55	1.7	3
HexCer_d16_1-22_0	23.89	4.2	3	22.38	3.5	3	5.61	0.5	3	2.35	0.1	3
HexCer_d18_1-12_0	78.58	3.9	3	69.46	4.2	3	112.08	10.7	3	173.08	21.8	3
HexCer_d18_1-18_0	47.0901	1.80763	3	43.3257	2.7824	3	46.5232	2.24439	3	28.5524	1.70668	3
HexCer_d18_1-20_0	23.89	4.2	3	22.38	3.5	3	5.72	0.5	3	2.37	0.1	3

## Sheet: Fig.S1B
	WTMH			WTFH			WTOY			WTTT
HexCer SPH_MUFA	mean	SD	N	mean	SD	N	mean	SD	N	mean	SD	N
HexCer_d14_1-18_1	39.54	4.1	3	24.3	2.3	3	0	0	3	1.58	0.4	3
HexCer_d14_1-20_1	341.33	76.8	3	270.26	52	3	0.82	0.7	3	46.87	12.5	3
HexCer_d14_1-22_1	59.62	18.3	3	44.22	4.6	3	0.18	0.1	3	27.73	6.6	3
HexCer_d14_1-24_1	7.22	1.1	3	6.92	0.8	3	1.85	0.4	3	2.67	0.7	3
HexCer_d16_1-18_1	297.44	28.4	3	257.36	41.8	3	0.8	0.7	3	40.11	5.4	3
HexCer_d16_1-20_1	51.69	7.3	3	44.22	4.8	3	0.3	0.3	3	36.81	3.3	3

[truncated: 2 more sheets: Fig.S1C, Fig.S1D]
