# Supplementary material for: Delivery of ceramide phosphoethanolamine lipids to the cleavage furrow through the endocytic pathway is essential for male meiotic cytokinesis
Source: PLoS Biol. 2022 Sep 28;20(9):e3001599. doi: 10.1371/journal.pbio.3001599 (PMC9550178; doi:10.1371/journal.pbio.3001599)
Supplement: S2 Data — (XLSX) [file pbio.3001599.s035.xlsx]

## Sheet: Fig.2M
	w1118					Fractions				percentage
	1n	2n	3n	4n	sum	1n	2n	3n	4n	1n	2n	3n	4n
Exp.1	500	1	0	0	501	0.998004	0.00199601	0	0	99.8004	0.199601	0	0
Exp.2	829	4	0	0	833	0.995198	0.00480192	0	0	99.5198	0.480192	0	0
Exp.3	340	0	0	0	340	1	0	0	0	100	0	0	0
	Cpes mutants					Fractions				percentage
	1n	2n	3n	4n	sum	1n	2n	3n	4n	1n	2n	3n	4n
Exp.1	0	12	0	84	96	0	0.125	0	0.875	0	12.5	0	87.5
Exp.2	0	44	5	90	139	0	0.316547	0.0359712	0.647482	0	31.6547	3.59712	64.7482
Exp.3	0	16	0	66	82	0	0.195122	0	0.804878	0	19.5122	0	80.4878
	Tub Rescue					Fractions				percentage
	1n	2n	3n	4n	sum	1n	2n	3n	4n	1n	2n	3n	4n
Exp.1	653	0	1	3	657	0.993912	0	0.00152207	0.00456621	99.3912	0	0.152207	0.456621
Exp.2	564	0	0	0	564	1	0	0	0	100	0	0	0
Exp.3	636	3	0	0	639	0.995305	0.00469484	0	0	99.5305	0.469484	0	0
Exp.4	420	3	0	0	423	0.992908	0.0070922	0	0	99.2908	0.70922	0	0
	Final data used for plotting was shown in gray
	1n				2n				3n				4n
	Experiment 1	Experiment 2	Experiment 3	Experiment 4	Experiment 1	Experiment 2	Experiment 3	Experiment 4	Experiment 1	Experiment 2	Experiment 3	Experiment 4	Experiment 1	Experiment 2	Experiment 3	Experiment 4
Wild type	99.8004	99.5198	100	N/A	0.199601	0.480192	0	N/A	0	0	0	N/A	0	0	0	N/A
cpes	0	0	0	N/A	12.5	31.6547	19.5122	N/A	0	3.59712	0	N/A	87.5	64.7482	80.4878	N/A
Rescue	99.3912	100	99.5305	99.2908	0	0	0.469484	0.70922	0.152207	0	0	0	0.456621	0	0	0

## Sheet: Fig.3N
	C587 rescue					Fractions				percentage
	1n	2n	3n	4n	sum	1n	2n	3n	4n	1n	2n	3n	4n
Exp.1	0	10	1	50	61	0	0.163934	0.0163934	0.819672	0	16.3934	1.63934	81.9672
Exp.2	0	6	10	214	230	0	0.026087	0.0434783	0.930435	0	2.6087	4.34783	93.0435
Exp.3	0	39	7	130	176	0	0.221591	0.0397727	0.738636	0	22.1591	3.97727	73.8636
Exp.4	0	4	6	83	93	0	0.0430108	0.0645161	0.892473	0	4.30108	6.45161	89.2473
Exp.5
	Nos rescue					Fractions				percentage
	1n	2n	3n	4n	sum	1n	2n	3n	4n	1n	2n	3n	4n
Exp.1	212	84	8	3	307	0.690554	0.273616	0.0260586	0.00977199	69.0554	27.3616	2.60586	0.977199
Exp.2	304	72	1	3	380	0.8	0.189474	0.00263158	0.00789474	80	18.9474	0.263158	0.789474
Exp.3	496	121	7	5	629	0.788553	0.192369	0.0111288	0.00794913	78.8553	19.2369	1.11288	0.794913
Exp.4	370	86	2	1	459	0.8061	0.187364	0.0043573	0.00217865	80.61	18.7364	0.43573	0.217865
Exp.5	350	100	7	8	465	0.752688	0.215054	0.0150538	0.0172043	75.2688	21.5054	1.50538	1.72043
Exp.6	374	72	2	3	451	0.829268	0.159645	0.00443459	0.00665188	82.9268	15.9645	0.443459	0.665188
	Bam rescue					Fractions				percentage
	1n	2n	3n	4n	sum	1n	2n	3n	4n	1n	2n	3n	4n
Exp.1	918	12	0	0	930	0.987097	0.0129032	0	0	98.7097	1.29032	0	0
Exp.2	887	20	1	0	908	0.976872	0.0220264	0.00110132	0	97.6872	2.20264	0.110132	0
Exp.3	487	8	0	0	495	0.983838	0.0161616	0	0	98.3838	1.61616	0	0
Exp.4	610	4	0	0	614	0.993485	0.00651466	0	0	99.3485	0.651466	0	0
Exp.5	485	0	0	1	486	0.997942	0	0	0.00205761	99.7942	0	0	0.205761
	Chif rescue					Fractions				percentage
	1n	2n	3n	4n	sum	1n	2n	3n	4n	1n	2n	3n	4n
Exp.1	541	95	4	0	640	0.845313	0.148438	0.00625	0	84.5312	14.8438	0.625	0
Exp.2	510	83	5	4	602	0.847176	0.137874	0.00830565	0.00664452	84.7176	13.7874	0.830565	0.664452
Exp.3	297	120	19	27	463	0.641469	0.259179	0.0410367	0.0583153	64.1469	25.9179	4.10367	5.83153
Exp.4	298	73	13	15	399	0.746867	0.182957	0.0325815	0.037594	74.6867	18.2957	3.25815	3.7594
Exp.5	334	92	6	5	437	0.764302	0.210526	0.01373	0.0114416	76.4302	21.0526	1.373	1.14416
Exp.6	474	112	9	7	602	0.787375	0.186047	0.0149502	0.0116279	78.7375	18.6047	1.49502	1.16279
	Final data used for plotting was shown in gray
		1n						2n						3n						4n
		Experiment 1	Experiment 2	Experiment 3	Experiment 4	Experiment 5	Experiment 6	Experiment 1	Experiment 2	Experiment 3	Experiment 4	Experiment 5	Experiment 6	Experiment 1	Experiment 2	Experiment 3	Experiment 4	Experiment 5	Experiment 6	Experiment 1	Experiment 2	Experiment 3	Experiment 4	Experiment 5	Experiment 6
	C587 Gal4	0	0	0	0	N/A	N/A	16.3934	2.6087	22.1591	4.30108	N/A	N/A	1.63934	4.34783	3.97727	6.45161	N/A	N/A	81.9672	93.0435	73.8636	89.2473	N/A	N/A
	nanos Gal4	69.0554	80	78.8553	80.61	75.2688	82.9268	27.3616	18.9474	19.2369	18.7364	21.5054	15.9645	2.60586	0.263158	1.11288	0.43573	1.50538	0.443459	0.977199	0.789474	0.794913	0.217865	1.72043	0.665188
	bam Gal4	98.7097	97.6872	98.3838	99.3485	99.7942	N/A	1.29032	2.20264	1.61616	0.651466	0	N/A	0	0.110132	0	0	0	N/A	0	0	0	0	0.205761	N/A
	chiffon Gal4	84.5312	84.7176	64.1469	74.6867	76.4302	78.7375	14.8438	13.7874	25.9179	18.2957	21.0526	18.6047	0.625	0.830565	4.10367	3.25815	1.373	1.49502	0	0.664452	5.83153	3.7594	1.14416	1.16279

## Sheet: Fig.3O
	w1118	C587 Gal4	Nos-Gal4	Bam-Gal4	Chif-Gal4
Exp.1	90	0	40	100	20
Exp.2	94	0	33	86	35
Exp.3	96	0	53	93	36

## Sheet: Fig.4B
Total Spermatocyte count	CS detach from CR	Fraction of CS detach from CR	CR detach from PM	Fraction of CR detach from PM	CR_Slide on PM	Fraction of CR_Slide on PM	CS&CR destabilize from one end	Fraction of CS&CR destabilize from one end
9	8	0.888889	0	0	1	0.111111	0	0
10	10	1	0	0	0	0	0	0
12	4	0.333333	4	0.333333	1	0.0833333	3	0.25
7	5	0.714286	2	0.285714	3	0.428571	0	0
7	7	1	0	0	0	0	0	0
10	8	0.8	0	0	2	0.2	0	0
12	9	0.75	3	0.25	0	0	0	0
12	12	1	0	0	0	0	0	0
10	10	1	0	0	0	0	0	0
11	11	1	0	0	0	0	0	0
8	8	1	0	0	0	0	0	0
10	9	0.9	1	0.1	0	0	0	0
7	7	1	0	0	0	0	0	0
12	12	1	0	0	0	0	0	0
8	8	1	0	0	0	0	0	0
11	11	1	0	0	0	0	0	0
10	10	1	0	0	0	0	0	0
	Final data used for plotting was shown in gray
	% CS detach from CR	% CR detach from PM	% CR_Slide on PM	% CS&CR destabilize from one end
	88.8889	0	11.1111	0
	100	0	0	0
	33.3333	33.3333	8.33333	25
	71.4286	28.5714	42.8571	0
	100	0	0	0
	80	0	20	0
	75	25	0	0
	100	0	0	0
	100	0	0	0
	100	0	0	0
	100	0	0	0
	90	10	0	0
	100	0	0	0
	100	0	0	0
	100	0	0	0
	100	0	0	0
	100	0	0	0

## Sheet: Fig.4C
Control
Time in min	length in diameter
	Spermatocyte 1	Spermatocyte 2	Spermatocyte 3	Spermatocyte 4	Spermatocyte 5	Spermatocyte 6	Spermatocyte 7	Spermatocyte 8	Spermatocyte 9	Spermatocyte 10	Spermatocyte 11	Spermatocyte 12	average	stdv
2	18.303	19.147	20.225	18.327	19.806	19.066	20.155	18.615	20.79	16.653	17.883	17.576	18.8788	1.22136
4	16.913	18.715	18.604	17.206	18.664	17.697	19.681	17.292	19.522	15.783	17.211	15.856	17.762	1.29049
6	16.202	17.642	18.279	16.434	17.879	17.676	18.57	17.079	19.009	15.179	16.831	14.887	17.1389	1.29052
8	15.194	17.115	17.339	15.948	17.701	17.103	17.689	17.287	18.403	14.603	16.597	13.865	16.5703	1.38317
10	13.695	15.75	15.962	14.663	16.007	15.969	16.919	16.142	18.151	14.472	15.978	13.696	15.617	1.29827
12	12.353	14.371	13.547	12.832	14.021	13.325	16.554	16.022	17.513	14.065	15.524	13.053	14.4317	1.61853
14	10.952	13.068	11.999	11.427	11.942	12.365	15.972	15.202	16.496	13.676	15.289	11.665	13.3377	1.93558
16	9.654	11.184	10.316	10.456	10.229	10.212	15.49	13.81	15.059	13.556	14.411	11.594	12.1642	2.14501
18	8.635	9.376	9.094	9.43	9.056	8.67	14.61	12.122	14.422	12.695	14.107	10.943	11.0967	2.37324
20	7.569	8.17	7.514	8.338	7.798	7.306	13.506	10.636	12.383	11.649	13.63	9.869	9.864	2.41913
22	6.673	7.206	6.818	7.147	6.518	6.408	11.362	9.277	11.262	10.553	13.036	8.874	8.76117	2.30635
24	6.336	6.149	5.86	5.589	6.076	5.573	10.174	7.826	10.09	9.57	12.03	7.818	7.75758	2.20203
26	5.742	5.388	5.14	4.85	5.369	4.901	9.071	7.366	8.544	8.72	10.921	6.685	6.89142	2.00967
28	5.406	4.574	4.777	4.746	4.639	4.528	7.701	6.227	7.66	7.508	9.558	5.556	6.07333	1.65804
30	3.906	4.456	4.34	4.411	4.32	3.894	6.973	5.669	7.012	6.691	8.842	5.053	5.46392	1.57797
32	3.932	3.795	4.108	4.007	3.724	3.176	6.671	5.14	6.364	5.999	7.95	4.351	4.93475	1.47933
34	3.525	4.445	3.847	3.688	3.506	3.176	6.015	4.705	5.667	5.707	6.917	3.998	4.59967	1.20269
36	3.184	4.095	3.267	3.453	3.524	3.01	5.086	4.324	5.221	5.138	6.192	3.512	4.16717	1.0223
38	2.949	3.432	3.029	3.17	3.356	3.235	5.117	3.615	4.877	4.613	5.438	3.326	3.84642	0.896397
40	3.519	2.738	3.029	3.17	2.699	2.809	4.714	3.56	4.519	3.863	4.726	3.094	3.53667	0.758595
42	3.03	3.221	2.762	2.777	2.699	2.629	4.429	3.19	4.29	3.654	4.37	2.939	3.3325	0.68146
44	2.614	3.221	2.427	2.777	2.78	2.468	3.856	2.981	3.727	3.298	3.817	2.475	3.03675	0.538065
46	2.612	2.979	2.427	2.454	2.461	2.27	3.856	3.06	3.59	3.132	3.12	2.475	2.86967	0.503523
							2.506
cpes
Time in min	length in diameter
	Spermatocyte 1	Spermatocyte 2	Spermatocyte 3	Spermatocyte 4	Spermatocyte 5	Spermatocyte 6	Spermatocyte 7	Spermatocyte 8	Spermatocyte 9	Spermatocyte 10	average	stdv
2	19.974	20.439	19.555	20.629	20.258	19.689	21.785	19.641	20.317	18.855	20.1142	0.744752
4	19.479	19.805	19.449	19.59	19.857	19.284	21.63	19.38	19.437	18.737	19.6648	0.717225
6	18.891	20.158	19.25	18.931	19.397	18.915	21.744	19.171	18.919	18.444	19.382	0.894437
8	18.467	19.041	18.414	18.202	18.849	18.663	20.16	18.281	18.701	17.956	18.6734	0.581168
10	17.858	18.441	17.429	17.707	17.543	17.768	19.864	17.894	17.934	17.428	17.9866	0.685907
12	17.434	17.809	16.92	16.544	16.641	17.3	19.285	17.315	17.864	17.133	17.4245	0.745566
14	16.297	17.45	16.411	15.704	15.628	16.393	19.339	16.393	17.219	16.716	16.755	1.01695
16	15.738	16.4	15.718	14.461	15.06	15.402	17.985	15.699	16.607	15.754	15.8824	0.907711
18	14.42	15.881	15.088	13.76	14.605	15.225	17.985	14.823	15.776	14.464	15.2027	1.10836
20	13.594	15.444	14.244	13.237	13.973	13.841	16.804	14.568	15.02	13.7	14.4425	1.01366
22	12.77	14.43	13.999	12.034	13.272	12.969	16.641	12.988	14.026	13.928	13.7057	1.1956
24	12.51	12.806	13.992	12.034	14.206	10.455	16.069	12.833	13.694	12.393	13.0992	1.42565
26	13.417	12.155	14.271	12.758	15.3	12.549	17.123	12.431	13.904	12.231	13.6139	1.51717
28	14.525	13.469	14.153	13.612	16.9	12.564	18.044	12.097	12.92	12.393	14.0677	1.86767
30	16.272	14.19	14.437	14.704	17.785	13.542	17.65	12.653	13.013	13.185	14.7431	1.77972
32	16.605	16.462	14.776	15.339	17.949	14.657	19.344	12.377	14.471	13.975	15.5955	1.92944
34	17.062	15.72	15.444	15.656	18.894	15.78	19.345	14.513	15.853	14.606	16.2873	1.56834
36	17.724	16.007	18.208	17.418	18.83	19.343	20.47	15.48	17.914	16.442	17.7836	1.46084
38	17.652	16.209	18.3	17.667	19.448	19.392	21.577	16.386	20.533	17.856	18.502	1.63954
40	17.047	18.924	19.059	18.44	19.448	20.068		18.025	20.533	18.983	18.9474	0.986269
42	17.962	19.362	19.059	18.44	19.809			18.404	20.533	19.639	19.151	0.799318
44	18.634		19.653	18.792				17.797		19.892	18.9536	0.753092
46	18.263			19.181				19.006		20.193	19.1608	0.68845
Rescue
Time in min	Length in diameter
	Spermatocyte 1	Spermatocyte 2	Spermatocyte 3	Spermatocyte 4	Spermatocyte 5	Spermatocyte 6	Spermatocyte 7	Spermatocyte 8	Spermatocyte 9	average	stdv
2	20.194	18.943	18.658	18.706	19.858	19.342	19.89	19.676	19.137	19.3782	0.555179
4	19.346	18.338	17.802	18.006	18.691	18.868	19.445	18.988	18.986	18.7189	0.568029
6	18.727	17.671	16.509	16.509	18.404	17.979	18.275	18.231	18.361	17.8518	0.814568
8	18.328	16.072	15.508	15.704	17.636	16.736	18.113	17.702	17.643	17.0491	1.06817
10	17.75	15.317	14.199	14.425	16.229	16.324	17.297	16.672	16.367	16.0644	1.20632
12	15.943	13.457	12.857	13.887	14.461	14.838	16.09	15.499	15.001	14.6703	1.11114
14	14.435	11.863	11.829	11.882	12.828	13.481	15	13.647	13.156	13.1246	1.14768
16	13.416	11.235	10.701	10.577	11.161	12.457	13.591	12.142	11.398	11.8531	1.1144
18	11.349	9.862	9.641	9.267	10.304	11.187	10.944	11.3	10.408	10.4736	0.769391
20	9.918	8.473	8.952	7.671	8.604	9.824	10.107	10.091	9.089	9.19211	0.852664
22	8.632	7.504	8.078	6.917	8.173	8.533	9.089	9.45	8.564	8.32667	0.773349
24	7.757	6.472	6.731	6.562	7.335	7.561	8.39	8.738	7.174	7.41333	0.789652
26	6.717	5.747	6.009	5.483	6.176	6.113	7.736	7.379	6.988	6.48311	0.764863
28	5.54	5.145	4.773	4.535	5.752	5.48	6.845	7.065	6.195	5.70333	0.867501
30	4.436	4.673	4.721	4.087	5.017	4.087	5.457	5.594	4.844	4.76844	0.533122
32	3.489	4.272	4.285	3.795	4.398	3.097	4.927	5.592	4.684	4.28211	0.756434
34	3.489	4.272	4.152	2.85	3.923	2.981	4.374	4.615	4.532	3.90978	0.656969
36	3.254	3.473	3.824	3.092	3.377	2.684	4.15	4.05	3.896	3.53333	0.485475
38	3.254	3.473	3.675	2.992	3.377	2.573	3.809	3.898	3.224	3.36389	0.416491
40	3.318	3.284	3.599	2.713	3.124	2.615	3.909	3.556	3.452	3.28556	0.417192
42	2.647	3.254	3.504	2.539	3.155	2.615	3.794	3.493	3.102	3.12256	0.443934
44	2.647	3.084	3.088	2.427	2.83	2.615	3.451	3.091	2.86	2.89922	0.313197
46	2.647	3.02	3.088	2.427	2.811	2.202	3.191			2.76943	0.364679
	Final data used for plotting was shown in gray
	Time in Min	Control			cpes			Rescue
		Mean	SD	N	Mean	SD	N	Mean	SD	N
	0:02:00	18.8788	1.22136	12	20.1142	0.744752	10	19.3782	0.555179	9
	0:04:00	17.762	1.29049	12	19.6648	0.717225	10	18.7189	0.568029	9
	0:06:00	17.1389	1.29052	12	19.382	0.894437	10	17.8518	0.814568	9
	0:08:00	16.5703	1.38317	12	18.6734	0.581168	10	17.0491	1.06817	9
	0:10:00	15.617	1.29827	12	17.9866	0.685907	10	16.0644	1.20632	9
	0:12:00	14.4317	1.61853	12	17.4245	0.745566	10	14.6703	1.11114	9
	0:14:00	13.3377	1.93558	12	16.755	1.01695	10	13.1246	1.14768	9
	0:16:00	12.1642	2.14501	12	15.8824	0.907711	10	11.8531	1.1144	9
	0:18:00	11.0967	2.37324	12	15.2027	1.10836	10	10.4736	0.769392	9
	0:20:00	9.864	2.41913	12	14.4425	1.01366	10	9.19211	0.852664	9
	0:22:00	8.76117	2.30635	12	13.7057	1.1956	10	8.32667	0.773349	9
	0:24:00	7.75758	2.20203	12	13.0992	1.42565	10	7.41333	0.789652	9
	0:26:00	6.89142	2.00967	12	13.6139	1.51717	10	6.48311	0.764863	9
	0:28:00	6.07333	1.65804	12	14.0677	1.86767	10	5.70333	0.867501	9
	0:30:00	5.46392	1.57797	12	14.7431	1.77972	10	4.76844	0.533122	9
	0:32:00	4.93475	1.47933	12	15.5955	1.92944	10	4.28211	0.756434	9
	0:34:00	4.59967	1.20269	12	16.2873	1.56834	10	3.90978	0.656969	9
	0:36:00	4.16717	1.0223	12	17.7836	1.46084	10	3.53333	0.485475	9
	0:38:00	3.84642	0.896397	12	18.502	1.63954	10	3.36389	0.416491	9
	0:40:00	3.53667	0.758595	12	18.9474	0.986269	10	3.28556	0.417192	9
	0:42:00	3.3325	0.68146	12	19.151	0.799318	10	3.12256	0.443934	9
	0:44:00	3.03675	0.538065	12	18.9536	0.753092	10	2.89922	0.313197	9
	0:46:00	2.86967	0.503523	12	19.1608	0.68845	10	2.76943	0.364679	9

## Sheet: Fig.4D
Time in Min	Control			cpes			Rescue
	Mean	SD	N	Mean	SD	N	Mean	SD	N
40	3.53667	0.758595	12	18.9474	0.986269	10	3.28556	0.417192	9

## Sheet: Fig.4F
Control PLCdelta	area	intesity	cpes PLC delta			Rescue PLCdelta
1	490000	36.101	1	490000	49.778	1	490000	36.942
2	490000	39.699	2	490000	50.923	2	490000	35.267
3	490000	47.23	3	490000	26.992	3	490000	34.917
4	490000	46.016	4	490000	36.41	4	490000	39.031
5	490000	49.995	5	490000	42.175	5	490000	31.734
6	490000	35.604	6	490000	45.788	6	490000	39.781
7	490000	50.461	7	490000	59.476	7	490000	44.676
8	490000	50.558	8	490000	46.868	8	490000	39.969
9	490000	56.462	9	490000	61.124	9	490000	46.397
10	490000	58.448	10	490000	44.022	10	490000	30.413
11	490000	47.651	11	490000	35.355	11	490000	31.245
12	490000	38.303	12	490000	33.223	12	490000	32.211
13	490000	49.746	13	490000	44.519	13	490000	26.803
14	490000	48.816	14	490000	37.963	14	490000	18.446
15	490000	53.077	15	490000	27.802	15	490000	28.358
			16	490000	50.365	16	490000	27.577
			17	490000	35.535	17	490000	26.436
			18	490000	37.677	18	490000	30.946
						19	490000	27.973
						20	490000	31.499
Control PLCdelta	intesity	cpes PLC delta	intesity	Rescue PLCdelta	intesity
1	36.101	1	49.778	1	36.942
2	39.699	2	50.923	2	35.267
3	47.23	3	26.992	3	34.917
4	46.016	4	36.41	4	39.031
5	49.995	5	42.175	5	31.734
6	35.604	6	45.788	6	39.781
7	50.461	7	59.476	7	44.676
8	50.558	8	46.868	8	39.969
9	56.462	9	61.124	9	46.397
10	58.448	10	44.022	10	30.413
11	47.651	11	35.355	11	31.245
12	38.303	12	33.223	12	32.211
13	49.746	13	44.519	13	26.803
14	48.816	14	37.963	14	18.446
15	53.077	15	27.802	15	28.358
		16	50.365	16	27.577
		17	35.535	17	26.436
		18	37.677	18	30.946
				19	27.973
				20	31.499
Final data used for plotting was shown in gray
number of cysts	Control	cpes	Rescue
1	36.101	49.778	36.942
2	39.699	50.923	35.267
3	47.23	26.992	34.917
4	46.016	36.41	39.031
5	49.995	42.175	31.734
6	35.604	45.788	39.781
7	50.461	59.476	44.676
8	50.558	46.868	39.969
9	56.462	61.124	46.397
10	58.448	44.022	30.413
11	47.651	35.355	31.245
12	38.303	33.223	32.211
13	49.746	44.519	26.803
14	48.816	37.963	18.446
15	53.077	27.802	28.358
16		50.365	27.577
17		35.535	26.436
18		37.677	30.946
19			27.973
20			31.499

## Sheet: Fig.4H
Control	Area	Intesity	cpes	Area	Intesity	Rescue	Area	Intesity
1	490000	36.895	1	490000	29.046	1	490000	51.269
2	490000	38.656	2	490000	29.925	2	490000	34.233
3	490000	36.422	3	490000	29.276	3	490000	42.56
4	490000	31.527	4	490000	32.808	4	490000	52.011
5	490000	34.838	5	490000	36.055	5	490000	40.058
6	490000	35.965	6	490000	31.396	6	490000	37.004
7	490000	41.369	7	490000	39.797	7	490000	39.76
8	490000	36.566	8	490000	35.057	8	490000	36.453
			9	490000	31.956	9	490000	39.955
			10	490000	40.97	10	490000	37.784
			11	490000	34.134	11	490000	34.827
			12	490000	37.421	12	490000	32.751
Final data used for plotting was shown in gray
	Control	cpes	Rescue
number of cysts	Intensity
1	36.895	29.046	51.269
2	38.656	29.925	34.233
3	36.422	29.276	42.56
4	31.527	32.808	52.011
5	34.838	36.055	40.058
6	35.965	31.396	37.004
7	41.369	39.797	39.76
8	36.566	35.057	36.453
9		31.956	39.955
10		40.97	37.784
11		34.134	34.827
12		37.421	32.751

## Sheet: Fig.5Q
Fraction of EYFP Rab overlapping with PlyA2 mCherry
EYFPRab4	EYFPRab6	EYFPRab7	EYFPRab11
0.856	0.043	0.557	0.036
0.812	0.049	0.607	0.097
0.777	0.067	0.513	0.053
0.893	0.09	0.586	0.083
0.82	0.017	0.64	0.106
0.791	0.054	0.42	0.07
0.745	0.041	0.833	0.091
0.843	0.034	0.624	0.056
0.625	0.036	0.719	0.029
0.857	0.053	0.711	0.053
0.898	0.051	0.685	0.046
0.795	0.058	0.666	0.162
0.784	0.02	0.663	0.201
0.93	0.04	0.846	0.102
0.745	0.044	0.704	0.124
0.785	0.015	0.717	0.061
0.567	0.016	0.557	0.099
0.905	0.052	0.636	0.102
0.345	0.062	0.687	0.021
0.826	0.019	0.621	0.037
0.778	0.03	0.891	0.044
0.755	0.043	0.617	0.069
0.649	0.011	0.764	0.204
0.794	0.041	0.829	0.064
0.607	0.022	0.909	0.078
0.878	0.033	0.808	0.055
0.981	0.012	0.719	0.26
0.951	0.013	0.597	0.1
0.758	0.003	0.618	0.1
0.741	0.035	0.945	0.211
0.878	0.017	0.778	0.13
0.814	0.049	0.697	0.136
0.913	0.053	0.551	0.203
0.863	0.026	0.707	0.044
0.912	0.014	0.865	0.132
0.885	0.007	0.616	0.089
0.949	0.067		0.17
0.732	0.04		0.093
0.768	0.005		0.101
0.824	0.073		0.033
0.914	0.04		0.016
0.827	0.038		0.141
	0.041		0.084
	0.046		0.063
	0.04		0.063
	0.033		0.125
	0.022		0.1
			0.201
			0.144
			0.071
			0.076
			0.475
			0.434
			0.472
			0.178
			0.466
			0.387
			0.24
			0.538
			0.201
			0.657
			0.169
			0.157
			0.235
			0.069
			0.22
			0.58
			0.253
			0.369
			0.204
			0.247
			0.372
			0.241
			0.746
			0.371
			0.497
			0.139
			0.202
			0.119
			0.639
			0.203

## Sheet: Fig.6G
	EYFP Rab7				PlyA2 mCherry				Colocalization
	total volume	furrow volume	fractional volume	percent volume	total volume	furrow volume	fractional volume	percent volume	total volume	furrow volume	fractional volume	percent volume
Spermatocyte 1	40.6	29.6	0.729064	72.9064	66.2	28.8	0.435045	43.5045	39.2	38	0.969388	96.9388
Spermatocyte 2	41.3	35	0.847458	84.7458	48.4	35.8	0.739669	73.9669	35	34.6	0.988571	98.8571
Spermatocyte 3	34	22.2	0.652941	65.2941	49.5	20.1	0.406061	40.6061	28	20.6	0.735714	73.5714
Spermatocyte 4	32.8	21	0.640244	64.0244	72.1	30.2	0.418863	41.8863	36.7	28.3	0.771117	77.1117
Spermatocyte 5	22	17	0.772727	77.2727	91	30.7	0.337363	33.7363	54.8	30.6	0.558394	55.8394
Spermatocyte 6	12.8	4.58	0.357812	35.7812	53.8	18	0.334572	33.4572	20.5	8.66	0.422439	42.2439
			Final data used for plotting was shown in gray
				EYFP-Rab7	PlyA2-mCherry	Colocalized
			Spermatocyte 1	0.729064	0.435045	0.969388
			Spermatocyte 2	0.847458	0.739669	0.988571
			Spermatocyte 3	0.652941	0.406061	0.735714
			Spermatocyte 4	0.640244	0.418863	0.771117
			Spermatocyte 5	0.772727	0.337363	0.558394
			Spermatocyte 6	0.357812	0.334572	0.422439

[truncated: 13 more sheets: Fig.6Q, Fig.S3A, Fig.S3B-C, Fig.S5D, Fig.S6A, Fig.S6B-D, Fig.S6E-H, Fig.S8A, Fig.S8B, Fig.S8C, Fig.S8E, Fig.S8F, Fig.S9M]
