# Supplementary material for: Delivery of ceramide phosphoethanolamine lipids to the cleavage furrow through the endocytic pathway is essential for male meiotic cytokinesis
Source: PLoS Biol. 2022 Sep 28;20(9):e3001599. doi: 10.1371/journal.pbio.3001599 (PMC9550178; doi:10.1371/journal.pbio.3001599)
Supplement: S3 Data — First tab includes the data for all individual replicates used in this study. Second tab shows mean and standard deviation derived from first tab. Each other tab in the file corresponds to numerical data used to produce respective figure panels. (XLSX) [file pbio.3001599.s036.xlsx]

## Sheet: All replicate values
Amount (pmol per 100 ug)	Lipid	Quant	Precursor Mz	Product Mz	Mean Retention Time	w1118_1	w1118_2	w1118_3	cpes_1	cpes_2	cpes_3	Rescue_1	Rescue_2	Rescue_3	Aedes_1	Aedes_2	Aedes_3	Bombyx_1	Bombyx_2	Bombyx_3	hSMS1_1	hSMS1_2	hSMS1_3
Lable						w1118	w1118	w1118	cpes	cpes	cpes	Rescue	Rescue	Rescue	Aedes	Aedes	Aedes	Bombyx	Bombyx	Bombyx	hSMS1	hSMS1	hSMS1
Cer	Cer_d12_1-18_0	Y	482.4	180.2	5.49	9.14524	7.86827	7.60654	2.02884	2.12268	2.21007	5.40523	5.6949	7.05634	5.83695	5.58473	4.83736	9.10134	8.08442	8.41934	2.47383	4.81052	4.05573
Cer	Cer_d14_0-18_0	Y	512.5	494.5	5.49	4.02982	4.19037	3.76419	4.4777	4.8198	4.48157	5.73125	6.3855	7.30076	6.59436	6.44329	5.50912	6.07653	5.96451	5.76401	3.01481	6.63241	6.34687
Cer	Cer_d14_0-20_0	Y	540.5	522.5	5.51	7.14967	6.72664	5.81738	6.71655	6.92738	6.12996	6.2205	7.01	7.57871	8.89738	8.66511	7.26813	7.93095	6.95395	6.59847	4.80182	8.93839	7.43433
Cer	Cer_d14_0-22_0	Y	568.6	550.6	5.52	4.53354	4.03284	4.38015	4.8153	5.07893	4.18967	5.0463	5.27701	7.31929	7.35249	6.83537	5.75343	6.72226	6.32684	5.02226	2.73521	4.96333	4.36965
Cer	Cer_d14_0-24_0	Y	596.6	578.6	5.53	1.51118	1.29177	1.57412	1.33265	1.38202	1.32215	1.2441	1.54563	2.31623	1.70223	1.56835	1.12381	1.39081	1.36571	1.2208	1.64113	2.41578	2.05631
Cer	Cer_d14_1-16_0	Y	482.5	208.2	5.49	5.06977	4.25338	4.98242	3.16282	3.12682	3.39981	4.26349	5.15211	6.04073	6.58005	6.75695	5.20374	6.37456	6.63343	6.4594	2.77168	5.18295	4.34988
Cer	Cer_d14_1-18_0	Y	510.5	492.5	5.5	45.4329	39.8558	39.2845	42.2005	44.7948	46.0692	60.6953	66.4779	80.9013	70.0776	69.4254	56.9846	61.4276	60.7599	59.4481	42.8395	70.1235	63.9036
Cer	Cer_d14_1-18_1	Y	508.5	490.5	5.54	1.42993	1.30752	1.30036	0.817358	0.742836	0.66966	1.34195	1.57686	2.18652	1.74514	1.79053	0.977228	1.87097	1.56081	1.65348	1.05762	1.84478	1.38405
Cer	Cer_d14_1-18_2	Y	506.5	488.4	5.56	0.243739	0.330819	0.301135	0.373142	0.138202	0.257561	0.321509	0.499599	0.129709	0.443438	0.405156	0.378676	0.413932	0.292651	0.293609	0.279599	0.351386	0.197722
Cer	Cer_d14_1-20_0	Y	538.5	520.5	5.51	69.6443	64.2576	63.4574	74.8238	78.2915	83.4499	73.4579	77.672	93.1681	122.317	113.13	87.4863	86.3629	88.5479	76.941	49.4769	97.0704	88.6979
Cer	Cer_d14_1-20_1	Y	536.5	518.5	5.56	17.4842	18.6676	22.2019	39.091	42.8427	39.9049	27.1466	30.4911	40.0059	44.0434	37.4835	34.7649	32.7172	30.4497	33.5796	30.1603	53.3448	47.038
Cer	Cer_d14_1-20_4	Y	530.5	512.4	5.57	0.259988	0.173286	0.205319	0.248761	0.120927	0.0171708	0.0978506	0.0156125	0.296478	0.12874	0.0522782	0.0488614	0.0662292	0	0.0772655	0.0850955	0.153731	0.0790887
Cer	Cer_d14_1-22_0	Y	566.6	548.5	5.52	61.4709	53.7817	57.0104	80.4564	84.9943	79.7925	74.8138	81.4815	92.5937	108.113	104.726	86.1671	89.873	90.3735	64.6558	54.2788	92.7001	89.7459
Cer	Cer_d14_1-22_1	Y	564.5	546.5	5.57	73.2354	69.2199	58.8993	389.933	376.013	388.197	129.135	144.29	185.391	220.203	204.277	170.587	134.611	136.989	134.519	263.565	457.922	399.418
Cer	Cer_d14_1-22_6	Y	554.5	536.4	5.92	4.64729	4.22188	4.27064	6.20126	6.4955	7.26323	4.44521	4.85548	4.29893	9.74134	9.29245	6.05881	7.5998	7.84584	5.25405	5.30023	7.15949	6.52481
Cer	Cer_d14_1-24_0	Y	594.6	576.6	5.54	17.9392	18.5889	19.9297	26.9017	25.3428	22.3392	17.669	21.3266	30.741	28.9379	26.6488	18.4696	23.9584	22.8547	17.7865	23.0366	40.3216	36.1237
Cer	Cer_d14_1-24_1	Y	592.6	574.6	5.58	65.5332	63.6432	61.0073	147.586	139.308	140.285	85.6752	101.731	110.197	153.315	145.046	120.614	107.987	113.479	111.788	113.736	204.726	188.903
Cer	Cer_d14_2-18_0	Y	508.5	490.5	5.54	1.94991	1.93765	1.95738	0.959507	1.34747	1.08176	1.84518	2.21697	2.40888	2.03123	1.88201	1.38033	2.23524	1.93707	2.19434	1.22781	2.37186	1.99699
Cer	Cer_d14_2-20_0	Y	536.5	518.5	5.56	21.0915	21.3772	19.6012	42.4315	45.2612	42.8067	31.2004	33.3326	43.3043	48.0773	42.476	39.0403	35.6147	33.0835	36.4848	32.2877	56.0022	50.3993
Cer	Cer_d14_2-22_0	Y	564.5	546.5	5.57	76.404	72.1185	61.2126	399.919	390.265	402.38	134.209	149.786	192.618	231.432	214.497	179.126	142.31	145.113	140.144	264.659	473.713	412.25
Cer	Cer_d14_2-24_0	Y	592.6	574.6	5.58	65.2408	63.7377	60.7472	145.685	139.29	139.89	84.2773	101.106	110.197	153.53	144.432	119.026	108.5	112.392	110.088	113.906	204.77	188.725
Cer	Cer_d16_0-20_0	Y	568.6	550.6	5.52	4.74478	4.09585	4.4349	5.3839	5.64901	4.63611	5.39576	5.46436	7.56018	7.50984	7.26667	6.00995	6.93751	6.84246	5.34677	3.16069	5.24883	4.84418
Cer	Cer_d16_0-22_0	Y	596.6	578.6	5.53	1.49493	1.51231	1.72468	1.61695	1.36475	1.09893	1.0484	1.65492	2.16799	1.67362	1.75132	1.3559	1.39081	1.54687	1.37533	1.54387	2.65736	2.07608
Cer	Cer_d16_1-18_0	Y	538.5	520.5	5.51	68.7181	63.0761	63.0741	71.8386	75.7175	79.5865	72.8288	76.345	92.0378	108.256	100.361	84.6157	86.1311	85.1336	74.3758	48.7597	92.5683	86.701
Cer	Cer_d16_1-18_1	Y	536.5	518.5	5.56	17.3542	18.7464	16.4529	39.4286	42.5317	40.0422	27.9154	31.0532	39.6539	44.0864	38.333	33.9709	32.7172	30.2406	33.3323	30.3426	52.7738	47.0182
Cer	Cer_d16_1-20_0	Y	566.6	548.5	5.52	60.041	53.3563	56.4629	81.4337	85.9963	80.4794	73.36	80.3105	91.5375	105.095	102.949	83.6629	87.7702	88.5339	63.4041	53.9992	92.3926	90.774
Cer	Cer_d16_1-20_1	Y	564.5	546.5	5.57	73.9341	69.8815	59.9122	397.485	385.497	397.091	131.875	147.335	189.69	223.536	208.132	175.95	135.223	140.918	136.853	264.392	466.86	406.476
Cer	Cer_d16_1-20_4	Y	558.5	540.5	5.48	0.064997	0	0.0410639	0.0355373	0.0518258	0.068683	0.041936	0.0468374	0	0.0429134	0.0522782	0.0244307	0.0662292	0.0139358	0.0618124	0.121565	0.109808	0.0988608
Cer	Cer_d16_1-22_0	Y	594.6	576.6	5.54	18.3129	17.7067	18.8346	22.1575	18.26	17.9434	17.9067	19.6093	29.1289	27.1785	23.486	19.5446	22.816	19.5937	18.6519	21.8574	35.2704	32.4659
Cer	Cer_d16_1-22_6	Y	582.5	564.5	5.92	4.14356	3.79654	3.32618	6.39671	8.58581	8.31065	4.29145	4.59007	5.11424	10.0703	8.35144	7.36586	9.63635	9.9362	7.77291	4.85044	7.29126	6.40618
Cer	Cer_d16_2-18_0	Y	536.5	518.5	5.56	17.8254	18.6519	16.3024	39.4109	42.8945	40.0937	27.9573	31.0064	39.9504	43.9862	38.6859	35.0336	32.8828	30.5333	33.2396	30.6465	52.664	47.295
Cer	Cer_d16_2-20_0	Y	564.5	546.5	5.57	74.3728	69.6767	59.6658	394.766	384.288	396.267	132.168	147.038	188.967	223.936	207.78	177.135	136.3	140.11	136.374	266.762	462.095	409.857
Cer	Cer_d16_2-22_0	Y	592.6	574.6	5.58	65.972	63.4384	60.843	145.383	138.617	139.89	85.6193	101.668	110.234	153.458	144.928	121.335	109.278	112.922	111.324	115.013	200.993	190.347
Cer	Cer_d18_1-18_0	Y	566.6	548.5	5.52	61.3897	53.9392	56.7229	81.5759	86.6182	81.4924	75.2751	81.2941	93.1496	107.784	104.7	86.5091	89.2273	89.9693	64.3622	55.6281	94.2154	91.8219
Cer	Cer_d18_1-20_0	Y	594.6	576.6	5.54	18.1179	17.0923	18.6293	20.1496	16.5843	15.8143	17.7249	18.4383	28.1839	26.3774	22.2182	18.6284	22.4517	18.0468	17.6011	21.0915	33.0523	31.24
Cer	Cer_d18_1-25_0	Y	664.7	646.6	5.56	83.9274	84.7841	85.4677	61.675	64.2467	61.7804	64.5814	70.3186	99.8574	61.7667	57.8719	47.2245	69.4413	70.2223	49.759	58.0108	83.2566	90.9717
CerPE	CerPE_d12_1-18_0	Y	605.6	464.5	10.25	164.442	160.053	129.214	1.77686	0.345505	0.68683	89.4634	76.1888	94.8728	103.278	70.0528	58.3894	147.029	150.228	148.968	0.24313	0	1.58177
CerPE	CerPE_d14_0-18_0	Y	635.6	494.5	10.18	34.1234	38.753	23.8171	#N/A	#N/A	#N/A	45.0113	29.6637	38.5421	36.9055	30.06	25.4079	52.3211	60.4812	53.4677	#N/A	#N/A	#N/A
CerPE	CerPE_d14_0-20_0	Y	663.6	522.5	10.1	47.4478	37.8078	27.1022	0.355373	0	0	38.5811	35.5964	36.3185	34.3307	32.4125	20.5218	48.0162	66.3343	42.9596	0	0	0
CerPE	CerPE_d14_0-22_0	Y	691.6	550.5	9.99	25.3488	21.4244	17.2468	0	0	0	19.2906	11.8655	13.7121	9.72703	9.67146	5.61906	15.5639	17.2804	8.34468	0	0	0
CerPE	CerPE_d14_0-24_0	Y	719.7	578.6	9.98	4.54979	3.46572	2.73759	0	0	0	1.39787	0.624499	0.741194	1.14436	1.56835	0.732921	1.65573	1.39358	0.618124	0	0	0
CerPE	CerPE_d14_1-16_0	Y	605.6	464.5	10.25	159.568	152.807	127.024	1.77686	0.345505	0.68683	88.0656	75.8766	94.1316	102.134	67.9616	58.1451	144.38	148.277	143.405	0.24313	0	1.58177
CerPE	CerPE_d14_1-18_0	Y	633.6	492.5	10.18	432.23	459.365	302.778	7.10746	4.83707	4.12098	758.762	475.868	478.811	536.703	340.854	337.877	666.597	832.523	615.033	0.48626	1.75693	0.790887
CerPE	CerPE_d14_1-18_1	Y	631.6	490.5	10.44	48.4228	48.205	40.7901	0.355373	0	0	40.2585	41.5292	41.5069	34.6168	32.4125	23.4535	45.0358	55.7431	43.2687	0	0	0
CerPE	CerPE_d14_1-18_2	Y	629.6	488.5	10.04	0	0	0	0	0	0	0	0	0	0	0	0.244307	0	0.278715	0	0	0	0
CerPE	CerPE_d14_1-20_0	Y	661.6	520.5	10.14	116.02	132.327	107.04	1.77686	1.03652	0.68683	547.125	121.153	108.956	141.042	82.8609	102.365	156.301	191.477	117.135	0	0	0.395443
CerPE	CerPE_d14_1-20_1	Y	659.6	518.5	10.3	311.661	314.435	245.562	3.19836	1.72753	1.37366	318.154	237.934	300.925	232.018	217.739	141.209	306.31	352.017	295.154	0.24313	0.878466	1.58177
CerPE	CerPE_d14_1-20_4	Y	653.6	512.6	10.34	1.94991	2.20546	1.64256	0	0	0	1.67744	2.49799	1.11179	1.71654	1.04556	1.22153	1.65573	1.95101	1.85437	0	0	0
CerPE	CerPE_d14_1-22_0	Y	689.6	548.5	10.06	349.359	329.558	215.175	1.42149	1.72753	0	260.562	180.48	239.406	180.522	186.894	106.518	238.094	280.388	179.565	0.48626	0.878466	0.790887
CerPE	CerPE_d14_1-22_1	Y	687.6	546.5	10.18	987.63	1077.84	659.486	10.6612	6.91011	7.21172	1137.3	978.902	1053.24	902.325	875.137	546.759	983.503	1336.16	1160.53	0.72939	3.51386	4.74532
CerPE	CerPE_d14_1-22_6	Y	677.6	536.5	10.65	38.9982	32.7668	23.5433	0	0	0	2.79573	1.56125	1.48239	4.29134	4.44365	3.4203	4.96719	5.01688	3.39968	0	0	0
CerPE	CerPE_d14_1-24_0	Y	717.7	576.6	10.07	93.2707	95.1497	69.5349	0.355373	0.345505	0	51.721	42.1537	51.1424	34.9029	43.9137	21.9876	53.9768	61.3174	48.8318	0	0	0.395443
CerPE	CerPE_d14_1-24_1	Y	715.7	574.6	10.13	714.642	640.213	438.562	5.33059	3.80056	2.74732	511.06	406.549	461.023	358.756	405.679	214.502	536.788	683.131	513.661	0.48626	0.878466	1.18633
CerPE	CerPE_d14_2-18_0	Y	631.6	490.5	10.43	47.7728	49.4653	39.6951	0.355373	0	0	39.979	43.7149	37.0597	34.9029	31.6283	23.4535	45.0358	55.1856	42.3415	0	0	0
CerPE	CerPE_d14_2-20_0	Y	659.6	518.5	10.3	298.986	304.038	234.064	3.19836	1.72753	1.37366	295.788	227.63	287.954	225.438	214.602	140.721	284.786	335.852	278.774	0.24313	0.878466	1.58177
CerPE	CerPE_d14_2-22_0	Y	687.6	546.5	10.18	753.965	991.826	571.062	8.52895	6.21909	6.8683	887.365	757.205	827.914	715.795	651.386	496.432	774.55	1100.65	903.697	0.48626	3.07463	4.34988
CerPE	CerPE_d14_2-24_0	Y	715.7	574.6	10.13	708.792	653.13	433.635	5.68597	3.80056	2.74732	515.533	396.244	471.029	360.186	408.554	212.791	541.092	682.853	510.57	0.48626	0.878466	1.18633
CerPE	CerPE_d16_0-20_0	Y	691.6	550.5	10.16	2.2749	21.7395	1.09504	0	0	0	1.67744	2.49799	2.59418	0.572178	0.784173	0.732921	2.31802	2.22972	1.23625	0	0	0
CerPE	CerPE_d16_0-22_0	Y	719.7	578.6	9.94	4.54979	3.46572	3.01135	0	0	0	1.39787	0.624499	0.741194	1.14436	1.56835	0.732921	1.65573	1.67229	0.618124	0	0	0
CerPE	CerPE_d16_1-18_0	Y	661.6	520.5	10.11	689.943	558.611	411.734	6.39671	3.80056	1.71708	545.168	465.564	554.413	490.071	461.878	259.454	703.354	876.281	553.53	0.48626	1.3177	1.97722
CerPE	CerPE_d16_1-18_1	Y	659.6	518.5	10.3	287.287	294.271	232.148	3.19836	1.72753	1.37366	289.079	225.132	272.018	214.567	197.35	136.812	294.72	320.801	265.484	0.24313	0.439233	1.58177
CerPE	CerPE_d16_1-20_0	Y	689.6	548.5	10.06	351.634	336.805	220.924	1.42149	1.72753	0	258.046	175.796	239.406	181.094	188.201	108.472	243.723	275.092	180.801	0.48626	0.878466	0.790887
CerPE	CerPE_d16_1-20_1	Y	687.6	546.5	10.18	982.755	1073.11	660.034	10.6612	6.91011	7.21172	1131.99	980.775	1042.12	894.315	869.125	537.964	974.231	1311.08	1163	0.72939	3.51386	4.74532
CerPE	CerPE_d16_1-20_4	Y	681.6	540.6	10.34	3.57484	4.09585	2.19007	0	0	0	3.35488	2.18575	3.70597	4.57743	2.61391	0.977228	2.31802	2.78715	2.4725	0	0	0
CerPE	CerPE_d16_1-22_0	Y	717.7	576.6	10.04	89.0459	96.0949	67.8923	0.355373	0.345505	0	50.6027	42.1537	51.1424	35.189	43.3909	20.7661	54.3079	61.5961	49.1409	0	0	0.395443
CerPE	CerPE_d16_1-22_6	Y	705.6	564.5	10.36	6.82469	5.04105	4.92767	0	0	0	6.70976	4.99599	7.04134	6.29396	4.18225	3.90891	3.97375	5.01688	6.18124	0	0	0
CerPE	CerPE_d16_2-18_0	Y	659.6	518.5	10.3	276.237	295.846	231.053	3.19836	1.72753	1.37366	281.251	223.883	272.389	212.564	194.998	136.079	279.818	321.359	259.612	0.24313	0.878466	1.58177
CerPE	CerPE_d16_2-20_0	Y	687.6	546.5	10.18	923.608	1041.29	629.92	10.6612	6.91011	7.21172	1110.46	924.258	1006.91	910.336	826.518	543.827	926.546	1306.9	1107.06	0.72939	3.51386	4.74532
CerPE	CerPE_d16_2-22_0	Y	715.7	574.6	10.13	703.268	630.761	423.506	5.33059	3.80056	2.74732	507.705	390.312	459.911	358.184	399.667	208.882	532.152	676.163	505.316	0.48626	0.878466	1.18633
CerPE	CerPE_d18_1-12_0	Y	605.5	464.4	10.24	179.067	187.149	121.549	0.710746	0.345505	0.343415	79.3988	90.8646	91.5375	96.4121	74.7578	67.9173	142.393	164.721	139.696	0	0.439233	0
CerPE	CerPE_d18_1-18_0	Y	689.6	548.5	10.06	335.71	338.695	216.27	1.42149	1.72753	0	257.207	177.045	235.329	181.381	192.122	109.45	239.419	275.928	178.02	0.48626	0.878466	0.790887
CerPE	CerPE_d18_1-18_2	Y	685.5	544.5	10.18	4.87478	4.09585	3.01135	0	0	0	3.07531	2.49799	2.22358	3.14698	2.09113	1.71015	1.65573	4.45945	2.4725	0	0	0
CerPE	CerPE_d18_1-20_0	Y	717.7	576.6	10.06	94.2457	96.0949	69.5349	0.355373	0.345505	0	52.2802	42.4659	51.513	34.0446	44.4365	22.2319	54.3079	61.5961	49.4499	0	0	0.395443
CerPE	CerPE_d18_1-20_4	Y	709.5	568.5	10.1	6.17472	8.1917	4.92767	0	0	0	5.31189	5.62049	7.78254	4.86352	4.18225	3.17599	4.96719	5.01688	5.25405	0	0	0
CerPE	CerPE_d18_1-22_6	Y	733.5	592.5	10.32	2.92487	3.15065	1.09504	0	0.345505	0	2.23659	0.936748	0.741194	1.71654	2.8753	0.488614	2.31802	1.95101	1.23625	0	0	0
CerPE	CerPE_d18_1-24_0	Y	773.7	632.6	10.12	0	0	0	0	0	0	0	0	0	0	0	0	0	0	0	0	0	0
HexCer	HexCer_d12_1-18_0	Y	644.5	180.2	7.88	0.456816	0.31728	0.432278	0.253659	0.180262	0.169562	0.275057	0.326197	0.375715	0.335514	0.34126	0.344154	0.407656	0.344421	0.414179	0.20212	0.373017	0.308987
HexCer	HexCer_d14_0-18_0	Y	674.6	494.5	7.75	1.31619	0.913689	1.25929	1.83017	1.36475	1.1161	1.27206	1.21777	1.18591	2.70354	2.79688	1.86895	1.42393	1.67229	1.34442	0.571355	1.01024	1.26542
HexCer	HexCer_d14_0-20_0	Y	702.6	522.5	7.78	3.83482	3.51298	3.95582	7.58721	5.63174	6.23299	4.3893	4.83986	3.98392	6.16522	5.97278	5.32589	3.90752	4.06924	3.78601	1.85994	4.72175	3.85557
HexCer	HexCer_d14_0-22_0	Y	730.6	550.6	7.76	1.85242	1.87464	1.3688	6.05911	3.81783	3.72606	2.41831	2.87269	2.79801	5.14961	4.74424	3.68904	3.16244	2.95438	3.32242	1.41015	2.89894	1.89813
HexCer	HexCer_d14_0-24_0	Y	758.7	578.6	7.92	0.844961	0.67739	1.0266	1.04835	1.17472	1.28781	0.894634	1.249	0.870903	1.90249	1.79053	2.06439	2.21868	1.79771	1.69984	0.595668	0.834542	0.711798
HexCer	HexCer_d14_1-16_0	Y	644.5	208.2	7.86	0.205929	0.152282	0.154481	0.237999	0.247216	0.165516	0.179245	0.256294	0.235649	0.375079	0.225096	0.195374	0.353998	0.260517	0.274598	0.160481	0.221756	0.151864
HexCer	HexCer_d14_1-18_0	Y	672.5	492.5	7.84	8.02713	5.98624	7.35044	8.79548	7.01376	7.91572	11.2948	10.6633	10.9141	16.9508	15.1999	12.4474	11.6067	10.1731	8.91644	4.91122	10.2122	9.74768
HexCer	HexCer_d14_1-18_1	Y	670.5	490.5	8.2	0.666219	0.614377	0.273759	0.977276	1.29564	1.32215	0.545168	0.593274	0.667075	1.40184	0.875659	0.879505	0.827865	0.599238	0.819014	0.510573	0.549041	0.949064
HexCer	HexCer_d14_1-18_2	Y	668.5	488.4	7.85	0.113745	0.0315065	0.0821278	0.0888432	0.120927	0.120195	0.153765	0.1249	0	0.357612	0.182974	0.18323	0.165573	0.153293	0.0154531	0.0607825	0.0219616	0.0988608
HexCer	HexCer_d14_1-20_0	Y	700.6	520.5	7.8	26.2263	23.3936	26.4041	60.3246	47.0578	44.0945	36.0789	39.9211	43.2487	51.9681	54.1471	49.0446	32.8331	27.6625	32.0652	17.0556	44.077	32.802
HexCer	HexCer_d14_1-20_1	Y	698.6	518.5	8.17	16.3143	11.7204	15.399	48.082	39.5431	40.9523	28.3627	37.6417	30.0554	48.6209	47.1549	38.3928	39.8203	32.6933	37.9837	18.7332	33.3378	32.4066
HexCer	HexCer_d14_1-20_4	Y	692.5	512.4	8.07	0.22749	0.220546	0.301135	0	0.0518258	0.068683	0.041936	0.234187	0.0555896	0.12874	0.117626	0.18323	0.115901	0.139358	0.0154531	0	0.0219616	0.0395443
HexCer	HexCer_d14_1-22_0	Y	728.6	548.5	7.77	12.0244	7.62458	10.4029	20.0963	18.3118	25.6016	15.1808	19.3751	14.5459	25.8625	29.4326	25.6034	20.6635	16.7508	19.7645	7.56134	14.4727	12.4762
HexCer	HexCer_d14_1-22_1	Y	726.6	546.5	8.15	15.388	12.1615	13.4826	46.3584	40.5969	45.6742	24.1551	32.2241	28.536	55.1151	51.5201	44.6715	47.2711	44.692	43.5623	14.9039	30.9439	29.3814
HexCer	HexCer_d14_1-22_6	Y	716.5	536.4	8.17	7.73465	6.23829	5.68051	17.431	13.6647	16.2951	10.5259	9.41432	8.70903	19.6257	15.3044	16.5152	17.0375	13.1972	13.6451	5.38533	11.1785	8.97656
HexCer	HexCer_d14_1-24_0	Y	756.6	576.6	7.74	4.11106	4.06434	3.59993	3.46489	4.43974	5.30577	4.36134	5.44875	4.85482	6.25105	5.99892	7.2437	6.04341	6.77278	6.33577	2.12739	3.25032	3.3415
HexCer	HexCer_d14_1-24_1	Y	754.6	574.6	7.79	4.66354	4.06434	4.69497	5.65043	4.80252	5.82089	5.56351	6.83826	6.48545	10.4852	9.61918	8.44081	10.1993	8.43114	8.56102	3.01481	5.22687	5.87233
HexCer	HexCer_d14_2-18_0	Y	670.5	490.5	8.21	0.747466	0.740404	0.328511	1.1905	1.69298	1.42517	0.656997	0.889911	0.759724	1.70223	1.16319	1.07495	0.910651	0.696788	0.988999	0.595668	0.614926	1.34451
HexCer	HexCer_d14_2-20_0	Y	698.6	518.5	8.17	17.1592	11.7519	16.5898	49.3791	39.9404	41.8967	29.481	38.3911	30.2963	50.366	47.7169	41.7521	40.7475	33.7803	39.8845	18.6481	33.8648	34.2454
HexCer	HexCer_d14_2-22_0	Y	726.6	546.5	8.15	15.5668	12.1458	13.4826	45.9142	41.2015	46.7388	24.6444	32.7081	28.8695	56.6171	55.4018	47.2001	48.8937	45.4306	43.7477	15.0011	31.6687	29.3221
HexCer	HexCer_d14_2-24_0	Y	754.6	574.6	7.79	4.69603	4.04859	4.62653	5.6682	4.78525	5.82089	5.54953	6.80704	6.42986	10.4566	9.46235	8.5141	9.95094	8.29178	8.45285	2.9905	5.22687	5.79324
HexCer	HexCer_d16_0-20_0	Y	730.6	550.6	8.07	3.21735	3.02463	3.24405	9.63061	6.32275	7.04001	4.86457	6.0108	4.98453	8.88307	6.91379	6.10767	6.73882	5.63005	6.08852	2.55286	5.07314	4.5476
HexCer	HexCer_d16_0-22_0	Y	758.7	578.6	7.79	0.0324985	0.0472598	0.123192	0.0355373	0	0.0171708	0.041936	0.0780623	0.0185299	0.157349	0.0261391	0.0122153	0.0496719	0.0418073	0.0772655	0.109408	0.0219616	0.0988608
HexCer	HexCer_d16_1-18_0	Y	700.6	520.5	7.8	27.12	24.4333	27.2254	63.2919	48.6126	46.3611	37.6445	41.9663	44.7867	53.8706	56.4474	50.9747	35.4161	30.2406	33.4251	18.0889	45.6363	34.6211
HexCer	HexCer_d16_1-18_1	Y	698.6	518.5	8.17	16.038	11.7677	15.2621	46.9092	36.9518	39.1837	27.2724	37.2357	28.3136	47.8055	46.6191	36.2185	37.7506	31.244	37.8137	18.7818	31.2953	32.1298
HexCer	HexCer_d16_1-20_0	Y	728.6	548.5	7.77	18.7679	13.5005	18.2461	30.8108	33.8941	40.4543	23.4981	27.9151	25.8677	39.4231	42.4107	37.3545	31.8397	27.983	28.6655	11.4636	22.6864	20.3258
HexCer	HexCer_d16_1-20_1	Y	726.6	546.5	8.15	15.7618	11.9567	13.5921	47.1402	40.1477	46.3267	24.6863	31.8807	28.6472	55.1151	54.8398	46.8092	47.4367	43.7862	45.2158	15.0254	31.7346	29.5198
HexCer	HexCer_d16_1-20_4	Y	720.5	540.5	8.09	0.584973	0.220546	0.383263	0.408679	0.708286	0.755514	0.251616	0.702561	0.426187	0.443438	0.3006	0.378676	0.496719	0.641045	0.309062	0.194504	0.724734	0.672254
HexCer	HexCer_d16_1-22_0	Y	756.6	576.6	7.74	4.09481	4.06434	3.54518	3.44712	4.43974	5.28859	4.34736	5.43314	4.85482	5.79331	5.98585	6.93832	5.96063	6.60555	6.19669	2.12739	3.25032	3.3415
HexCer	HexCer_d16_1-22_6	Y	744.5	564.5	8.13	4.3548	3.02463	4.28433	15.7608	12.8355	11.0751	5.71727	8.33706	6.31868	16.7791	15.8403	14.4996	17.0043	14.6326	14.1859	4.53437	9.28977	7.61228
HexCer	HexCer_d16_2-18_0	Y	698.6	518.5	8.17	15.453	11.5944	14.8925	45.6477	33.9113	36.6252	25.2315	36.3614	26.3309	46.3178	46.1094	34.2518	35.0684	29.7947	36.562	18.5143	28.638	31.8134
HexCer	HexCer_d16_2-20_0	Y	726.6	546.5	8.15	14.6731	12.2088	12.2507	45.2745	38.4547	44.6783	22.7293	31.9275	27.6095	52.5403	53.8988	43.0102	45.9299	42.6853	41.9088	14.9768	28.1329	29.2233
HexCer	HexCer_d16_2-22_0	Y	754.6	574.6	7.79	4.66354	4.0801	4.6676	5.70374	4.78525	5.78655	5.57749	6.79142	6.42986	10.4709	9.46235	8.50188	9.93438	8.3754	8.4683	3.00265	5.29275	5.77347
HexCer	HexCer_d18_1-18_0	Y	728.6	548.5	7.77	18.8329	13.4848	18.4514	31.0418	34.5851	41.5532	24.4766	28.0868	26.8127	39.652	42.5414	38.0386	32.7007	28.847	28.8818	11.4636	23.5209	20.4642
HexCer	HexCer_d18_1-20_0	Y	756.6	576.6	7.74	4.12731	4.04859	3.641	3.48266	4.42247	5.23708	4.27747	5.47998	4.91041	5.97927	5.82902	7.2437	5.79505	6.63343	6.27396	2.16386	3.29425	3.36127
SM	SM_32_0	Y	677.6	184.1	8.27	0.162493	0.157533	0.13688	0.177686	0.172753	0.171708	0.139787	0	0.185299	0	0.130695	0.122153	0.165573	0	0.154531	11.184	22.4009	18.1904
SM	SM_32_1	Y	675.6	184.1	8.01	1.46243	0.945196	0.684398	1.95455	0.863763	1.37366	0.698933	0.468374	0.741194	0.715223	1.30695	2.07661	1.49016	0.696788	1.23625	145.027	260.245	213.737
SM	SM_32_2	Y	673.6	184.1	8.52	0	0	0	0	0	0	0	0	0	0	0	0	0	0	0	51.9082	104.318	76.716
SM	SM_34_0	Y	705.6	184.1	8.24	0	0	0	0.177686	0	0.171708	0	0	0	0	0.130695	0	0	0	0	16.5328	36.6759	26.4947
SM	SM_34_1	Y	703.6	184.1	8.27	0.162493	0.157533	0.13688	0.533059	0.172753	0.515123	0.279573	0.156125	0.185299	0.286089	0.261391	0.122153	0.165573	0.139358	0.154531	195.841	330.083	267.32
SM	SM_34_2	Y	701.6	184.1	8.6	0.162493	0.157533	0.13688	0.177686	0.172753	0.171708	0.139787	0.156125	0.185299	0.286089	0.130695	0.122153	0.165573	0.139358	0.154531	114.514	205.341	166.086
SM	SM_34_5	Y	695.6	184.1	8.4	0	0	0	0	0	0	0	0	0	0	0	0	0	0	0	0	0	0
SM	SM_36_0	Y	733.6	184.1	8.16	0	0	0	0	0	0	0	0	0	0	0	0	0	0	0	6.56451	13.3966	10.2815
SM	SM_36_1	Y	731.6	184.1	8.25	0	0	0	0	0	0.171708	0.139787	0	0	0.143045	0.130695	0	0	0	0	78.8957	169.983	111.12
SM	SM_36_2	Y	729.6	184.1	8.4	0.162493	0.157533	0.13688	0.177686	0.172753	0.171708	0.139787	0.156125	0.185299	0.286089	0.130695	0.122153	0.165573	0.139358	0.154531	35.7401	76.6461	56.5484
SM	SM_36_5	Y	723.6	184.1	8.39	0	0	0	0	0	0	0	0	0	0	0	0	0	0	0	0.121565	0.219616	0.197722
SM	SM_36_7	Y	719.6	184.1	8.89	0.162493	0.157533	0.13688	0.177686	0.172753	0.171708	0.139787	0.156125	0.185299	0.143045	0.130695	0.122153	0.165573	0.139358	0.154531	1.58034	2.85501	1.97722
SM	SM_38_0	Y	761.7	184.1	8.64	0.487478	0.472598	0.410639	0.888432	0.518258	0.515123	0.41936	0.468374	0.555896	0.429134	0.392086	0.488614	0.662292	0.418073	0.463593	0.850955	1.75693	1.38405
SM	SM_38_1	Y	759.7	184.1	7.88	0	0.157533	0.13688	0.355373	0.172753	0.171708	0.139787	0.156125	0.185299	0	0.130695	0.244307	0.165573	0.139358	0.154531	5.22729	9.22389	8.10659
SM	SM_38_2	Y	757.7	184.1	8.24	0	0.157533	0.13688	0	0	0	0.139787	0.156125	0.185299	0.143045	0.130695	0.122153	0.165573	0.139358	0.154531	10.333	22.6205	16.8063
SM	SM_38_7	Y	747.6	184.1	8.75	0.812463	0.787663	0.684398	1.42149	0.691011	0.68683	0.559146	0.624499	1.11179	0.715223	0.522782	0.610767	0.827865	0.418073	0.618124	1.21565	2.6354	1.77949

## Sheet: All average values
	amount per 100ug (pmol/100ug)					w1118			cpes			Rescue			Aedes			Bombyx			hSMS1
Amount per 100 mg	Lipid	Quant.	Precursor Mz	Product Mz	Mean Retention Time	Mean	SD	RSD %	Mean	SD	RSD %	Mean	SD	RSD %	Mean	SD	RSD %	Mean	SD	RSD %	Mean	SD	RSD %
Cer	Cer d12:1‒18:0	Y	482.4	180.2	5.49	8.20669	0.823283	10.0319	2.12053	0.0906352	4.27417	6.05215	0.881625	14.5671	5.41968	0.519832	9.59157	8.53503	0.518241	6.07193	3.78003	1.1925	31.5473
Cer	Cer d14:0‒18:0	Y	512.5	494.5	5.49	3.99479	0.215237	5.38794	4.59302	0.196403	4.27613	6.4725	0.788364	12.1802	6.18225	0.587823	9.50824	5.93501	0.158334	2.6678	5.33136	2.01127	37.7252
Cer	Cer d14:0‒20:0	Y	540.5	522.5	5.51	6.56457	0.680771	10.3704	6.5913	0.413201	6.26889	6.9364	0.682087	9.83344	8.27687	0.881279	10.6475	7.16112	0.689971	9.63496	7.05818	2.09378	29.6646
Cer	Cer d14:0‒22:0	Y	568.6	550.6	5.52	4.31551	0.256535	5.94449	4.69463	0.456747	9.72913	5.88087	1.25104	21.2731	6.6471	0.815988	12.2759	6.02379	0.889598	14.7681	4.02273	1.15386	28.6835
Cer	Cer d14:0‒24:0	Y	596.6	578.6	5.53	1.45902	0.148225	10.1592	1.34561	0.0319702	2.3759	1.70199	0.552902	32.4857	1.4648	0.302794	20.6714	1.32577	0.0917746	6.92236	2.03774	0.38766	19.0241
Cer	Cer d14:1‒16:0	Y	482.5	208.2	5.49	4.76852	0.448258	9.40035	3.22982	0.148315	4.59204	5.15211	0.88862	17.2477	6.18025	0.850295	13.7583	6.48913	0.131969	2.03369	4.1015	1.22467	29.8591
Cer	Cer d14:1‒18:0	Y	510.5	492.5	5.5	41.5244	3.39692	8.18055	44.3548	1.97147	4.44478	69.3582	10.4064	15.0038	65.4959	7.37817	11.2651	60.5452	1.00707	1.66333	58.9555	14.2992	24.2542
Cer	Cer d14:1‒18:1	Y	508.5	490.5	5.54	1.34594	0.0728317	5.41123	0.743285	0.0738501	9.93564	1.70178	0.435923	25.6157	1.5043	0.457021	30.381	1.69509	0.159215	9.39273	1.42881	0.395486	27.6793
Cer	Cer d14:1‒18:2	Y	506.5	488.4	5.56	0.291898	0.0442688	15.1659	0.256302	0.117475	45.8346	0.316939	0.184987	58.3669	0.40909	0.03256	7.95913	0.333397	0.0697469	20.9201	0.276236	0.0768875	27.834
Cer	Cer d14:1‒20:0	Y	538.5	520.5	5.51	65.7864	3.36489	5.11487	78.8551	4.34059	5.50452	81.4327	10.3793	12.7459	107.645	18.0518	16.7699	83.9506	6.168	7.34718	78.4151	25.4084	32.4025
Cer	Cer d14:1‒20:1	Y	536.5	518.5	5.56	19.4512	2.45452	12.6188	40.6128	1.97348	4.85924	32.5479	6.67185	20.4986	38.7639	4.76997	12.3052	32.2488	1.61669	5.01317	43.5144	11.9872	27.5477
Cer	Cer d14:1‒20:4	Y	530.5	512.4	5.57	0.212864	0.0438407	20.5956	0.128953	0.116004	89.9581	0.136647	0.144396	105.671	0.0766266	0.045164	58.9404	0.0478316	0.0417893	87.3676	0.105972	0.0414699	39.133
Cer	Cer d14:1‒22:0	Y	566.6	548.5	5.52	57.421	3.86105	6.72411	81.7478	2.83111	3.46323	82.963	8.98205	10.8266	99.6688	11.8148	11.8541	81.6341	14.7058	18.0143	78.9082	21.3808	27.0958
Cer	Cer d14:1‒22:1	Y	564.5	546.5	5.57	67.1182	7.39551	11.0186	384.714	7.58509	1.97162	152.939	29.1082	19.0326	198.356	25.3322	12.7711	135.373	1.39999	1.03417	373.635	99.7107	26.6867
Cer	Cer d14:1‒22:6	Y	554.5	536.4	5.92	4.37994	0.232813	5.31545	6.65333	0.548298	8.24095	4.53321	0.288521	6.36461	8.3642	2.0091	24.0202	6.8999	1.43064	20.7342	6.32818	0.945099	14.9348
Cer	Cer d14:1‒24:0	Y	594.6	576.6	5.54	18.8192	1.01505	5.39369	24.8612	2.3191	9.32816	23.2456	6.74396	29.0118	24.6854	5.50341	22.2941	21.5332	3.29131	15.2848	33.1606	9.01543	27.1871
Cer	Cer d14:1‒24:1	Y	592.6	574.6	5.58	63.3946	2.27321	3.58582	142.393	4.52402	3.17713	99.201	12.4551	12.5554	139.658	17.0031	12.1747	111.084	2.81286	2.53218	169.122	48.6136	28.7447
Cer	Cer d14:2‒18:0	Y	508.5	490.5	5.54	1.94831	0.00996006	0.511215	1.12958	0.198353	17.5599	2.15701	0.286592	13.2865	1.76453	0.340984	19.3244	2.12222	0.161638	7.61647	1.86555	0.583241	31.2637
Cer	Cer d14:2‒20:0	Y	536.5	518.5	5.56	20.69	0.953679	4.60938	43.4998	1.53689	3.53309	35.9458	6.46122	17.9749	43.1979	4.56156	10.5597	35.061	1.76695	5.03964	46.2297	12.3949	26.8116
Cer	Cer d14:2‒22:0	Y	564.5	546.5	5.57	69.9117	7.83244	11.2033	397.521	6.4031	1.61076	158.871	30.2456	19.0378	208.352	26.6891	12.8096	142.522	2.49129	1.748	383.54	107.443	28.0135
Cer	Cer d14:2‒24:0	Y	592.6	574.6	5.58	63.2419	2.28745	3.61699	141.622	3.53161	2.49369	98.5269	13.151	13.3476	138.996	17.8824	12.8654	110.327	1.95695	1.77378	169.134	48.4967	28.6735
Cer	Cer d16:0‒20:0	Y	568.6	550.6	5.52	4.42518	0.324576	7.33475	5.22301	0.525271	10.0569	6.1401	1.2303	20.0372	6.92882	0.804999	11.6181	6.37558	0.89224	13.9946	4.4179	1.10742	25.0666
Cer	Cer d16:0‒22:0	Y	596.6	578.6	5.53	1.57731	0.127925	8.11034	1.36021	0.259039	19.0441	1.62377	0.560446	34.5151	1.59361	0.209497	13.146	1.43767	0.0948869	6.60005	2.09244	0.556922	26.6159
Cer	Cer d16:1‒18:0	Y	538.5	520.5	5.51	64.9561	3.25798	5.01567	75.7142	3.87392	5.1165	80.4039	10.2275	12.7202	97.7443	12.0355	12.3132	81.8801	6.51808	7.96052	76.0097	23.7808	31.2865
Cer	Cer d16:1‒18:1	Y	536.5	518.5	5.56	17.5178	1.15545	6.59585	40.6675	1.64332	4.04087	32.8742	6.07742	18.4869	38.7967	5.07365	13.0775	32.0967	1.6366	5.09895	43.3782	11.6502	26.8572
Cer	Cer d16:1‒20:0	Y	566.6	548.5	5.52	56.6201	3.34511	5.908	82.6364	2.94855	3.5681	81.736	9.17219	11.2217	97.2355	11.8031	12.1387	79.9027	14.2934	17.8885	79.0553	21.7143	27.4673
Cer	Cer d16:1‒20:1	Y	564.5	546.5	5.57	67.9093	7.21599	10.6259	393.358	6.81002	1.73125	156.3	29.9322	19.1505	202.539	24.281	11.9883	137.665	2.9331	2.13061	379.243	103.945	27.4087
Cer	Cer d16:1‒20:4	Y	558.5	540.5	5.48	0.0353536	0.0328726	92.9823	0.0520154	0.0165737	31.8631	0.0295911	0.0257436	86.9976	0.0398741	0.0141703	35.5377	0.0473258	0.0290008	61.2791	0.110078	0.0113545	10.3149
Cer	Cer d16:1‒22:0	Y	594.6	576.6	5.54	18.2847	0.564511	3.08734	19.4536	2.34696	12.0644	22.2149	6.04789	27.2244	23.403	3.81764	16.3126	20.3538	2.18363	10.7283	29.8646	7.07478	23.6895
Cer	Cer d16:1‒22:6	Y	582.5	564.5	5.92	3.75542	0.41024	10.9239	7.76439	1.19241	15.3574	4.66525	0.416516	8.92805	8.59588	1.36871	15.9229	9.11515	1.17205	12.8582	6.18263	1.23567	19.9862
Cer	Cer d16:2‒18:0	Y	536.5	518.5	5.56	17.5932	1.19184	6.77442	40.7997	1.84599	4.52452	32.9713	6.23331	18.9052	39.2352	4.50151	11.4731	32.2186	1.47037	4.56374	43.5352	11.4802	26.3699
Cer	Cer d16:2‒20:0	Y	564.5	546.5	5.57	67.9051	7.51185	11.0623	391.774	6.52591	1.66573	156.058	29.4543	18.8739	202.95	23.7716	11.713	137.595	2.17898	1.58362	379.571	101.127	26.6424
Cer	Cer d16:2‒22:0	Y	592.6	574.6	5.58	63.4178	2.56455	4.04389	141.297	3.59577	2.54484	99.1739	12.4956	12.5996	139.907	16.6398	11.8935	111.175	1.82628	1.64271	168.784	46.8707	27.7696
Cer	Cer d18:1‒18:0	Y	566.6	548.5	5.52	57.3506	3.7647	6.56436	83.2288	2.93555	3.52709	83.2396	9.09466	10.9259	99.6644	11.4967	11.5355	81.1863	14.5748	17.9523	80.5552	21.6206	26.8395
Cer	Cer d18:1‒20:0	Y	594.6	576.6	5.54	17.9465	0.782718	4.36139	17.5161	2.31302	13.2051	21.4491	5.84345	27.2434	22.408	3.878	17.3063	19.3665	2.68111	13.844	28.4613	6.44639	22.6497
Cer	Cer d18:1‒25:0	Y	664.7	646.6	5.56	84.7264	0.771745	0.910868	62.5674	1.45531	2.32598	78.2524	18.929	24.1897	55.621	7.52783	13.5341	63.1409	11.5956	18.3647	77.413	17.24	22.2701
CerPE	CerPE d12:1‒18:0	Y	605.6	464.5	10.25	151.237	19.1977	12.6938	0.9364	0.747604	79.8381	86.8417	9.61395	11.0707	77.2401	23.2915	30.1547	148.741	1.61137	1.08334	0.608301	0.851771	140.025
CerPE	CerPE d14:0‒18:0	Y	635.6	494.5	10.18	32.2312	7.64567	23.7214	#N/A	#N/A	#N/A	37.739	7.70525	20.4172	30.7911	5.78356	18.7832	55.4233	4.41762	7.97069	#N/A	#N/A	#N/A
CerPE	CerPE d14:0‒20:0	Y	663.6	522.5	10.1	37.4526	10.1775	27.1743	0.118458	0.205175	173.205	36.832	1.55719	4.22781	29.0883	7.48058	25.7168	52.4367	12.2983	23.4537	0	0	#DIV/0!
CerPE	CerPE d14:0‒22:0	Y	691.6	550.5	9.99	21.34	4.05166	18.9862	0	0	#DIV/0!	14.956	3.86568	25.847	8.33919	2.35586	28.2505	13.7296	4.74182	34.5372	0	0	#DIV/0!
CerPE	CerPE d14:0‒24:0	Y	719.7	578.6	9.98	3.58437	0.911907	25.4412	0	0	#DIV/0!	0.921186	0.41692	45.259	1.14854	0.417728	36.3703	1.22248	0.539549	44.1357	0	0	#DIV/0!
CerPE	CerPE d14:1‒16:0	Y	605.6	464.5	10.25	146.466	17.1732	11.725	0.9364	0.747604	79.8381	86.0246	9.29709	10.8075	76.0802	23.0908	30.3507	145.354	2.57781	1.77348	0.608301	0.851771	140.025
CerPE	CerPE d14:1‒18:0	Y	633.6	492.5	10.18	398.124	83.6798	21.0185	5.35517	1.55919	29.1156	571.147	162.486	28.449	405.145	113.943	28.124	704.718	113.646	16.1264	1.01136	0.663406	65.5955
CerPE	CerPE d14:1‒18:1	Y	631.6	490.5	10.44	45.806	4.3452	9.48611	0.118458	0.205175	173.205	41.0982	0.727243	1.76953	30.1609	5.91245	19.603	48.0159	6.75003	14.0579	0	0	#DIV/0!
CerPE	CerPE d14:1‒18:2	Y	629.6	488.5	10.04	0	0	#DIV/0!	0	0	#DIV/0!	0	0	#DIV/0!	0.0814357	0.141051	173.205	0.0929051	0.160916	173.205	0	0	#DIV/0!
CerPE	CerPE d14:1‒20:0	Y	661.6	520.5	10.14	118.462	12.8195	10.8216	1.16674	0.556563	47.7025	259.078	249.531	96.315	108.756	29.6124	27.2283	154.971	37.1893	23.9976	0.131814	0.228309	173.205
CerPE	CerPE d14:1‒20:1	Y	659.6	518.5	10.3	290.553	38.9877	13.4185	2.09985	0.96765	46.0819	285.671	42.2295	14.7826	196.989	48.8312	24.7888	317.827	30.1304	9.48013	0.901123	0.669609	74.3083
CerPE	CerPE d14:1‒20:4	Y	653.6	512.6	10.34	1.93264	0.281848	14.5836	0	0	#DIV/0!	1.76241	0.696997	39.548	1.32788	0.347897	26.1995	1.82037	0.150547	8.27013	0	0	#DIV/0!
CerPE	CerPE d14:1‒22:0	Y	689.6	548.5	10.06	298.031	72.4351	24.3046	1.04967	0.921832	87.8209	226.816	41.4989	18.2963	157.978	44.6797	28.2822	232.682	50.6287	21.7587	0.718537	0.205869	28.6512
CerPE	CerPE d14:1‒22:1	Y	687.6	546.5	10.18	908.318	220.165	24.2387	8.261	2.08408	25.228	1056.48	79.2509	7.5014	774.74	197.905	25.5447	1160.06	176.329	15.2	2.99619	2.0574	68.6673
CerPE	CerPE d14:1‒22:6	Y	677.6	536.5	10.65	31.7694	7.77558	24.475	0	0	#DIV/0!	1.94646	0.736551	37.8406	4.05176	0.55214	13.6272	4.46125	0.91968	20.6148	0	0	#DIV/0!
CerPE	CerPE d14:1‒24:0	Y	717.7	576.6	10.07	85.9851	14.2773	16.6044	0.233626	0.202386	86.6283	48.339	5.3645	11.0976	33.6014	11.0208	32.7987	54.7087	6.27488	11.4696	0.131814	0.228309	173.205
CerPE	CerPE d14:1‒24:1	Y	715.7	574.6	10.13	597.806	142.842	23.8943	3.95949	1.29895	32.806	459.544	52.2713	11.3746	326.312	99.6325	30.5329	577.86	91.898	15.9032	0.850352	0.350881	41.263
CerPE	CerPE d14:2‒18:0	Y	631.6	490.5	10.43	45.6444	5.22127	11.439	0.118458	0.205175	173.205	40.2512	3.33594	8.28781	29.9949	5.89689	19.6597	47.521	6.77311	14.2529	0	0	#DIV/0!
CerPE	CerPE d14:2‒20:0	Y	659.6	518.5	10.3	279.03	39.0229	13.9852	2.09985	0.96765	46.0819	270.457	37.2961	13.79	193.587	46.103	23.8151	299.804	31.363	10.4612	0.901123	0.669609	74.3083
CerPE	CerPE d14:2‒22:0	Y	687.6	546.5	10.18	772.284	210.979	27.3189	7.20545	1.19126	16.5328	824.161	65.1614	7.90639	621.204	112.753	18.1507	926.298	164.219	17.7285	2.63692	1.96865	74.657
CerPE	CerPE d14:2‒24:0	Y	715.7	574.6	10.13	598.519	145.481	24.3068	4.07795	1.48883	36.5093	460.935	60.2814	13.0781	327.177	101.97	31.1667	578.172	91.9317	15.9004	0.850352	0.350881	41.263
CerPE	CerPE d16:0‒20:0	Y	691.6	550.5	10.16	8.36981	11.5935	138.516	0	0	#DIV/0!	2.25654	0.503815	22.3269	0.696424	0.110609	15.8825	1.928	0.600697	31.1565	0	0	#DIV/0!
CerPE	CerPE d16:0‒22:0	Y	719.7	578.6	9.94	3.67562	0.790407	21.504	0	0	#DIV/0!	0.921186	0.41692	45.259	1.14854	0.417728	36.3703	1.31538	0.6039	45.9106	0	0	#DIV/0!
CerPE	CerPE d16:1‒18:0	Y	661.6	520.5	10.11	553.429	139.177	25.1481	3.97145	2.34449	59.0337	521.715	48.8475	9.36288	403.801	125.8	31.1541	711.055	161.513	22.7146	1.26039	0.747129	59.2775
CerPE	CerPE d16:1‒18:1	Y	659.6	518.5	10.3	271.235	34.0303	12.5464	2.09985	0.96765	46.0819	262.076	33.1125	12.6347	182.91	40.8394	22.3276	293.669	27.6735	9.42339	0.754712	0.722936	95.7897
CerPE	CerPE d16:1‒20:0	Y	689.6	548.5	10.06	303.121	71.5699	23.611	1.04967	0.921832	87.8209	224.416	43.125	19.2166	159.256	44.1234	27.7059	233.206	48.0172	20.5901	0.718537	0.205869	28.6512
CerPE	CerPE d16:1‒20:1	Y	687.6	546.5	10.18	905.3	217.159	23.9875	8.261	2.08408	25.228	1051.63	76.0556	7.23217	767.135	198.867	25.9233	1149.44	168.832	14.6882	2.99619	2.0574	68.6673
CerPE	CerPE d16:1‒20:4	Y	681.6	540.6	10.34	3.28692	0.98497	29.9664	0	0	#DIV/0!	3.0822	0.79595	25.8241	2.72285	1.80257	66.2015	2.52589	0.23908	9.46519	0	0	#DIV/0!
CerPE	CerPE d16:1‒22:0	Y	717.7	576.6	10.04	84.3444	14.6774	17.4017	0.233626	0.202386	86.6283	47.9663	5.04109	10.5097	33.1153	11.4541	34.5884	55.015	6.25764	11.3744	0.131814	0.228309	173.205
CerPE	CerPE d16:1‒22:6	Y	705.6	564.5	10.36	5.5978	1.06403	19.0079	0	0	#DIV/0!	6.24903	1.09776	17.5668	4.79504	1.30528	27.2214	5.05729	1.1043	21.8358	0	0	#DIV/0!
CerPE	CerPE d16:2‒18:0	Y	659.6	518.5	10.3	267.712	33.2274	12.4116	2.09985	0.96765	46.0819	259.174	30.8827	11.9158	181.214	40.0624	22.1079	286.93	31.4816	10.9719	0.901123	0.669609	74.3083
CerPE	CerPE d16:2‒20:0	Y	687.6	546.5	10.18	864.94	211.868	24.4951	8.261	2.08408	25.228	1013.88	93.2986	9.20215	760.227	192.036	25.2604	1113.5	190.257	17.0864	2.99619	2.0574	68.6673
CerPE	CerPE d16:2‒22:0	Y	715.7	574.6	10.13	585.845	145.189	24.7828	3.95949	1.29895	32.806	452.643	59.0332	13.0419	322.244	100.341	31.1383	571.21	91.877	16.0846	0.850352	0.350881	41.263
CerPE	CerPE d18:1‒12:0	Y	605.5	464.4	10.24	162.588	35.7699	22.0003	0.466555	0.211478	45.3275	87.2669	6.82232	7.81776	79.6957	14.8753	18.6651	148.937	13.7359	9.22265	0.146411	0.253591	173.205
CerPE	CerPE d18:1‒18:0	Y	689.6	548.5	10.06	296.892	69.8364	23.5225	1.04967	0.921832	87.8209	223.194	41.4359	18.565	160.984	44.9523	27.9234	231.122	49.4787	21.408	0.718537	0.205869	28.6512
CerPE	CerPE d18:1‒18:2	Y	685.5	544.5	10.18	3.99399	0.935878	23.4322	0	0	#DIV/0!	2.59896	0.434745	16.7277	2.31609	0.744363	32.1389	2.86256	1.44198	50.374	0	0	#DIV/0!
CerPE	CerPE d18:1‒20:0	Y	717.7	576.6	10.06	86.6252	14.8295	17.1191	0.233626	0.202386	86.6283	48.753	5.4583	11.1958	33.571	11.1098	33.0935	55.118	6.11347	11.0916	0.131814	0.228309	173.205
CerPE	CerPE d18:1‒20:4	Y	709.5	568.5	10.1	6.43136	1.64708	25.6101	0	0	#DIV/0!	6.23831	1.34622	21.5798	4.07392	0.848963	20.839	5.07937	0.153305	3.01818	0	0	#DIV/0!
CerPE	CerPE d18:1‒22:6	Y	733.5	592.5	10.32	2.39019	1.1273	47.1636	0.115168	0.199478	173.205	1.30484	0.812816	62.2922	1.69348	1.19351	70.4766	1.83509	0.550123	29.978	0	0	#DIV/0!
CerPE	CerPE d18:1‒24:0	Y	773.7	632.6	10.12	0	0	#DIV/0!	0	0	#DIV/0!	0	0	#DIV/0!	0	0	#DIV/0!	0	0	#DIV/0!	0	0	#DIV/0!
HexCer	HexCer d12:1‒18:0	Y	644.5	180.2	7.88	0.402125	0.074495	18.5253	0.201161	0.0457784	22.7571	0.325656	0.0503312	15.4553	0.340309	0.00439776	1.29228	0.388752	0.0385298	9.91115	0.294708	0.0863385	29.2963
HexCer	HexCer d14:0‒18:0	Y	674.6	494.5	7.75	1.16306	0.217825	18.7286	1.43701	0.362478	25.2246	1.22525	0.0435575	3.55499	2.45646	0.510934	20.7996	1.48021	0.17103	11.5544	0.949003	0.35106	36.9925
HexCer	HexCer d14:0‒20:0	Y	702.6	522.5	7.78	3.76787	0.228887	6.0747	6.48398	1.00161	15.4474	4.40436	0.428172	9.72155	5.8213	0.439692	7.55317	3.92093	0.142092	3.62394	3.47909	1.46758	42.1829
HexCer	HexCer d14:0‒22:0	Y	730.6	550.6	7.76	1.69862	0.285849	16.8283	4.53433	1.32129	29.1397	2.69634	0.243658	9.03664	4.52763	0.753995	16.6532	3.14641	0.18454	5.86509	2.06907	0.75897	36.6816
HexCer	HexCer d14:0‒24:0	Y	758.7	578.6	7.92	0.84965	0.174651	20.5556	1.17029	0.11979	10.2359	1.00484	0.211775	21.0754	1.91914	0.13769	7.17456	1.90541	0.275675	14.468	0.714003	0.119452	16.7299
HexCer	HexCer d14:1‒16:0	Y	644.5	208.2	7.86	0.170897	0.0303581	17.7639	0.21691	0.0447469	20.6292	0.223729	0.0398834	17.8266	0.265183	0.096326	36.3243	0.296371	0.0504006	17.0059	0.178034	0.0381092	21.4056
HexCer	HexCer d14:1‒18:0	Y	672.5	492.5	7.84	7.12127	1.03957	14.598	7.90832	0.890885	11.2652	10.9574	0.317941	2.90161	14.866	2.27016	15.2708	10.2321	1.34608	13.1555	8.29035	2.93561	35.41
HexCer	HexCer d14:1‒18:1	Y	670.5	490.5	8.2	0.518119	0.213203	41.1495	1.19836	0.19192	16.0152	0.601839	0.0614031	10.2026	1.05233	0.302685	28.7632	0.748706	0.129518	17.299	0.669559	0.242821	36.2658
HexCer	HexCer d14:1‒18:2	Y	668.5	488.4	7.85	0.075793	0.0414835	54.7326	0.109988	0.018316	16.6526	0.0928883	0.0817281	87.9854	0.241272	0.100753	41.7592	0.11144	0.0833534	74.7968	0.060535	0.0384502	63.5173
HexCer	HexCer d14:1‒20:0	Y	700.6	520.5	7.8	25.3413	1.68912	6.66548	50.4923	8.64294	17.1173	39.7496	3.58795	9.0264	51.72	2.56028	4.95028	30.8536	2.79012	9.0431	31.3115	13.5722	43.3458
HexCer	HexCer d14:1‒20:1	Y	698.6	518.5	8.17	14.4779	2.43148	16.7944	42.8591	4.57768	10.6808	32.0199	4.94158	15.4328	44.7229	5.53075	12.3667	36.8324	3.70035	10.0464	28.1592	8.17643	29.0365
HexCer	HexCer d14:1‒20:4	Y	692.5	512.4	8.07	0.249724	0.044659	17.8834	0.0401696	0.0357944	89.1082	0.110571	0.107272	97.0167	0.143199	0.0351108	24.5189	0.0902373	0.0658184	72.9392	0.020502	0.0198125	96.6371
HexCer	HexCer d14:1‒22:0	Y	728.6	548.5	7.77	10.0173	2.22513	22.2129	21.3366	3.79987	17.8092	16.3673	2.6241	16.0326	26.9662	2.13994	7.93567	19.0596	2.04939	10.7525	11.5034	3.5569	30.9204
HexCer	HexCer d14:1‒22:1	Y	726.6	546.5	8.15	13.6774	1.62205	11.8594	44.2098	3.14756	7.1196	28.3051	4.03946	14.2711	50.4356	5.30558	10.5195	45.1751	1.90101	4.20809	25.0764	8.84426	35.2692
HexCer	HexCer d14:1‒22:6	Y	716.5	536.4	8.17	6.55115	1.06221	16.214	15.7969	1.93193	12.2298	9.54976	0.915992	9.59178	17.1484	2.22916	12.9992	14.6266	2.09987	14.3565	8.51345	2.92421	34.3481
HexCer	HexCer d14:1‒24:0	Y	756.6	576.6	7.74	3.92511	0.28258	7.19928	4.40346	0.920976	20.9148	4.8883	0.544477	11.1384	6.49789	0.658079	10.1276	6.38399	0.367068	5.74982	2.9064	0.676185	23.2654
HexCer	HexCer d14:1‒24:1	Y	754.6	574.6	7.79	4.47428	0.355367	7.94243	5.42461	0.545446	10.055	6.29574	0.658211	10.4549	9.51505	1.02615	10.7845	9.06382	0.985494	10.8728	4.70467	1.49863	31.854
HexCer	HexCer d14:2‒18:0	Y	670.5	490.5	8.21	0.60546	0.239871	39.6179	1.43622	0.25142	17.5057	0.768877	0.116726	15.1814	1.31346	0.339566	25.8529	0.865479	0.151252	17.4761	0.8517	0.426892	50.1223
HexCer	HexCer d14:2‒20:0	Y	698.6	518.5	8.17	15.167	2.97119	19.5899	43.7387	4.98166	11.3896	32.7228	4.92576	15.053	46.6117	4.41205	9.46555	38.1374	3.79797	9.95865	28.9194	8.8973	30.7658
HexCer	HexCer d14:2‒22:0	Y	726.6	546.5	8.15	13.7317	1.72406	12.5553	44.6182	2.98751	6.69572	28.7407	4.03341	14.0338	53.073	5.12223	9.6513	46.024	2.6238	5.70095	25.3306	9.02224	35.6179
HexCer	HexCer d14:2‒24:0	Y	754.6	574.6	7.79	4.45705	0.355442	7.97482	5.42478	0.559087	10.3062	6.26214	0.645313	10.305	9.47767	0.971322	10.2485	8.89852	0.914969	10.2823	4.6702	1.48198	31.7326
HexCer	HexCer d16:0‒20:0	Y	730.6	550.6	8.07	3.16201	0.119723	3.78628	7.66446	1.7401	22.7035	5.28663	0.630007	11.917	7.30151	1.42774	19.5541	6.15246	0.557144	9.05562	4.05787	1.3296	32.7659
HexCer	HexCer d16:0‒22:0	Y	758.7	578.6	7.79	0.06765	0.0486635	71.9342	0.0175694	0.017772	101.153	0.0461761	0.0299919	64.9512	0.0652345	0.0800768	122.752	0.0562482	0.0186214	33.1058	0.0767436	0.0477348	62.2004
HexCer	HexCer d16:1‒18:0	Y	700.6	520.5	7.8	26.2596	1.58245	6.02619	52.7552	9.19426	17.4282	41.4658	3.59727	8.67526	53.7642	2.73791	5.09243	33.0272	2.61055	7.90425	32.7821	13.8655	42.2959
HexCer	HexCer d16:1‒18:1	Y	698.6	518.5	8.17	14.3559	2.27481	15.8458	41.0149	5.2252	12.7398	30.9406	5.47657	17.7003	43.5477	6.37492	14.6389	35.6028	3.77496	10.603	27.4023	7.47723	27.2869
HexCer	HexCer d16:1‒20:0	Y	728.6	548.5	7.77	16.8382	2.90221	17.2359	35.0531	4.9251	14.0504	25.7603	2.21044	8.5808	39.7294	2.54195	6.39815	29.4961	2.05812	6.97759	18.1586	5.91696	32.5849
HexCer	HexCer d16:1‒20:1	Y	726.6	546.5	8.15	13.7702	1.90876	13.8615	44.5382	3.82398	8.58585	28.4047	3.60329	12.6856	52.2547	4.71794	9.02874	45.4795	1.83948	4.04462	25.4266	9.0755	35.6929
HexCer	HexCer d16:1‒20:4	Y	720.5	540.5	8.09	0.396261	0.182561	46.071	0.624159	0.1881	30.1365	0.460121	0.22738	49.4174	0.374238	0.0715227	19.1116	0.482275	0.166462	34.516	0.530497	0.292159	55.0728
HexCer	HexCer d16:1‒22:0	Y	756.6	576.6	7.74	3.90145	0.308909	7.9178	4.39182	0.921673	20.9861	4.87844	0.543273	11.1362	6.23916	0.613095	9.82657	6.25429	0.326299	5.21719	2.9064	0.676185	23.2654
HexCer	HexCer d16:1‒22:6	Y	744.5	564.5	8.13	3.88792	0.748463	19.251	13.2238	2.36684	17.8983	6.791	1.37227	20.2072	15.7063	1.14564	7.29415	15.2743	1.51483	9.9175	7.14548	2.41182	33.7531
HexCer	HexCer d16:2‒18:0	Y	698.6	518.5	8.17	13.98	2.0849	14.9134	38.7281	6.14425	15.8651	29.3079	6.13319	20.9267	42.2263	6.90691	16.3569	33.8084	3.55528	10.516	26.3219	6.94546	26.3866
HexCer	HexCer d16:2‒20:0	Y	726.6	546.5	8.15	13.0442	1.41081	10.8156	42.8025	3.77708	8.82443	27.4221	4.60196	16.7819	49.8164	5.93335	11.9104	43.508	2.13309	4.90274	24.111	7.92919	32.8862
HexCer	HexCer d16:2‒22:0	Y	754.6	574.6	7.79	4.47041	0.338027	7.56144	5.42518	0.55574	10.2437	6.26626	0.623286	9.94671	9.47837	0.984589	10.3878	8.92602	0.874494	9.79713	4.68963	1.4806	31.5718
HexCer	HexCer d18:1‒18:0	Y	728.6	548.5	7.77	16.923	2.98369	17.631	35.7267	5.34789	14.9689	26.4587	1.83094	6.92	40.0773	2.28132	5.6923	30.1432	2.21491	7.34796	18.4829	6.26809	33.913
HexCer	HexCer d18:1‒20:0	Y	756.6	576.6	7.74	3.93897	0.261032	6.62692	4.38074	0.877958	20.0413	4.88929	0.601531	12.3031	6.35066	0.777036	12.2355	6.23415	0.420601	6.74673	2.93979	0.672814	22.8864
SM	SM 32:0	Y	677.6	184.1	8.27	0.152302	0.0135841	8.91922	0.174049	0.00319327	1.8347	0.108362	0.0965636	89.1123	0.084283	0.073116	86.7507	0.106701	0.0925708	86.757	17.2584	5.66623	32.8317
SM	SM 32:1	Y	675.6	184.1	8.01	1.03068	0.395998	38.4212	1.39733	0.545779	39.0588	0.636167	0.146841	23.0822	1.36626	0.682628	49.9632	1.14106	0.405158	35.5071	206.337	57.9646	28.0923
SM	SM 32:2	Y	673.6	184.1	8.52	0	0	#DIV/0!	0	0	#DIV/0!	0	0	#DIV/0!	0	0	#DIV/0!	0	0	#DIV/0!	77.6473	26.2172	33.7644
SM	SM 34:0	Y	705.6	184.1	8.24	0	0	#DIV/0!	0.116465	0.100906	86.6406	0	0	#DIV/0!	0.0435651	0.075457	173.205	0	0	#DIV/0!	26.5678	10.0717	37.9096
SM	SM 34:1	Y	703.6	184.1	8.27	0.152302	0.0135841	8.91922	0.406978	0.203044	49.8905	0.206999	0.0645218	31.1701	0.223211	0.0883855	39.5973	0.153154	0.0131618	8.59384	264.415	67.1683	25.4026
SM	SM 34:2	Y	701.6	184.1	8.6	0.152302	0.0135841	8.91922	0.174049	0.00319327	1.8347	0.160403	0.0230557	14.3736	0.179646	0.0922814	51.3684	0.153154	0.0131618	8.59384	161.981	45.5525	28.1222
SM	SM 34:5	Y	695.6	184.1	8.4	0	0	#DIV/0!	0	0	#DIV/0!	0	0	#DIV/0!	0	0	#DIV/0!	0	0	#DIV/0!	0	0	#DIV/0!
SM	SM 36:0	Y	733.6	184.1	8.16	0	0	#DIV/0!	0	0	#DIV/0!	0	0	#DIV/0!	0	0	#DIV/0!	0	0	#DIV/0!	10.0809	3.42046	33.9302
SM	SM 36:1	Y	731.6	184.1	8.25	0	0	#DIV/0!	0.0572359	0.0991354	173.205	0.0465955	0.0807058	173.205	0.0912467	0.0792628	86.8665	0	0	#DIV/0!	119.999	46.1884	38.4905
SM	SM 36:2	Y	729.6	184.1	8.4	0.152302	0.0135841	8.91922	0.174049	0.00319327	1.8347	0.160403	0.0230557	14.3736	0.179646	0.0922814	51.3684	0.153154	0.0131618	8.59384	56.3115	20.454	36.323
SM	SM 36:5	Y	723.6	184.1	8.39	0	0	#DIV/0!	0	0	#DIV/0!	0	0	#DIV/0!	0	0	#DIV/0!	0	0	#DIV/0!	0.179634	0.0514673	28.6512
SM	SM 36:7	Y	719.6	184.1	8.89	0.152302	0.0135841	8.91922	0.174049	0.00319327	1.8347	0.160403	0.0230557	14.3736	0.131965	0.0105032	7.95913	0.153154	0.0131618	8.59384	2.13752	0.65228	30.5157
SM	SM 38:0	Y	761.7	184.1	8.64	0.456905	0.0407523	8.91922	0.640604	0.214631	33.5045	0.48121	0.069167	14.3736	0.436611	0.0486963	11.1532	0.514653	0.129869	25.2344	1.33065	0.455343	34.2197
SM	SM 38:1	Y	759.7	184.1	7.88	0.0981374	0.0856146	87.2395	0.233278	0.105739	45.3275	0.160403	0.0230557	14.3736	0.125001	0.122253	97.8018	0.153154	0.0131618	8.59384	7.51926	2.06202	27.4231
SM	SM 38:2	Y	757.7	184.1	8.24	0.0981374	0.0856146	87.2395	0	0	#DIV/0!	0.160403	0.0230557	14.3736	0.131965	0.0105032	7.95913	0.153154	0.0131618	8.59384	16.5866	6.14668	37.0581
SM	SM 38:7	Y	747.6	184.1	8.75	0.761508	0.0679205	8.91922	0.933111	0.422955	45.3275	0.765145	0.301977	39.4666	0.616257	0.0963381	15.6328	0.621354	0.204915	32.9788	1.87685	0.714863	38.0885

## Sheet: Fig.S5H
						w1118			cpes			Rescue			Aedes			Bombyx			hSMS1
Amount per 100 mg	Peptide	Quant.	Precursor Mz	Product Mz	Mean Retention Time	Mean	SD	RSD %	Mean	SD	RSD %	Mean	SD	RSD %	Mean	SD	RSD %	Mean	SD	RSD %	Mean	SD	RSD %
CerPE	CerPE_d14_0-18_0	Y	635.6	494.5	10.18	32.2312	7.64567	23.7214	0	0	#N/A	37.739	7.70525	20.4172	30.7911	5.78356	18.7832	55.4233	4.41762	7.97069	0	0	#N/A
CerPE	CerPE_d14_0-20_0	Y	663.6	522.5	10.1	37.4526	10.1775	27.1743	0.118458	0.205175	173.205	36.832	1.55719	4.22781	29.0883	7.48058	25.7168	52.4367	12.2983	23.4537	0	0	#DIV/0!
CerPE	CerPE_d14_0-22_0	Y	691.6	550.5	9.99	21.34	4.05166	18.9862	0	0	#DIV/0!	14.956	3.86568	25.847	8.33919	2.35586	28.2505	13.7296	4.74182	34.5372	0	0	#DIV/0!
CerPE	CerPE_d14_0-24_0	Y	719.7	578.6	9.98	3.58437	0.911907	25.4412	0	0	#DIV/0!	0.921186	0.41692	45.259	1.14854	0.417728	36.3703	1.22248	0.539549	44.1357	0	0	#DIV/0!
CerPE	CerPE_d16_0-20_0	Y	691.6	550.5	10.16	8.36981	11.5935	138.516	0	0	#DIV/0!	2.25654	0.503815	22.3269	0.696424	0.110609	15.8825	1.928	0.600697	31.1565	0	0	#DIV/0!
CerPE	CerPE_d16_0-22_0	Y	719.7	578.6	9.94	3.67562	0.790407	21.504	0	0	#DIV/0!	0.921186	0.41692	45.259	1.14854	0.417728	36.3703	1.31538	0.6039	45.9106	0	0	#DIV/0!
						106.654	35.1706		0.118458	0.205175		93.626	14.4658		71.2121	16.5661		126.056	23.2019		0	0
CerPE	CerPE_d12_1-18_0	Y	605.6	464.5	10.25	151.237	19.1977	12.6938	0.9364	0.747604	79.8381	86.8417	9.61395	11.0707	77.2401	23.2915	30.1547	148.741	1.61137	1.08334	0.608301	0.851771	140.025
CerPE	CerPE_d14_1-16_0	Y	605.6	464.5	10.25	146.466	17.1732	11.725	0.9364	0.747604	79.8381	86.0246	9.29709	10.8075	76.0802	23.0908	30.3507	145.354	2.57781	1.77348	0.608301	0.851771	140.025
CerPE	CerPE_d14_1-18_0	Y	633.6	492.5	10.18	398.124	83.6798	21.0185	5.35517	1.55919	29.1156	571.147	162.486	28.449	405.145	113.943	28.124	704.718	113.646	16.1264	1.01136	0.663406	65.5955
CerPE	CerPE_d14_1-20_0	Y	661.6	520.5	10.14	118.462	12.8195	10.8216	1.16674	0.556563	47.7025	259.078	249.531	96.315	108.756	29.6124	27.2283	154.971	37.1893	23.9976	0.131814	0.228309	173.205
CerPE	CerPE_d14_1-22_0	Y	689.6	548.5	10.06	298.031	72.4351	24.3046	1.04967	0.921832	87.8209	226.816	41.4989	18.2963	157.978	44.6797	28.2822	232.682	50.6287	21.7587	0.718537	0.205869	28.6512
CerPE	CerPE_d14_1-24_0	Y	717.7	576.6	10.07	85.9851	14.2773	16.6044	0.233626	0.202386	86.6283	48.339	5.3645	11.0976	33.6014	11.0208	32.7987	54.7087	6.27488	11.4696	0.131814	0.228309	173.205
CerPE	CerPE_d16_1-18_0	Y	661.6	520.5	10.11	553.429	139.177	25.1481	3.97145	2.34449	59.0337	521.715	48.8475	9.36288	403.801	125.8	31.1541	711.055	161.513	22.7146	1.26039	0.747129	59.2775
CerPE	CerPE_d16_1-20_0	Y	689.6	548.5	10.06	303.121	71.5699	23.611	1.04967	0.921832	87.8209	224.416	43.125	19.2166	159.256	44.1234	27.7059	233.206	48.0172	20.5901	0.718537	0.205869	28.6512
CerPE	CerPE_d16_1-22_0	Y	717.7	576.6	10.04	84.3444	14.6774	17.4017	0.233626	0.202386	86.6283	47.9663	5.04109	10.5097	33.1153	11.4541	34.5884	55.015	6.25764	11.3744	0.131814	0.228309	173.205
CerPE	CerPE_d18_1-12_0	Y	605.5	464.4	10.24	162.588	35.7699	22.0003	0.466555	0.211478	45.3275	87.2669	6.82232	7.81776	79.6957	14.8753	18.6651	148.937	13.7359	9.22265	0.146411	0.253591	173.205
CerPE	CerPE_d18_1-18_0	Y	689.6	548.5	10.06	296.892	69.8364	23.5225	1.04967	0.921832	87.8209	223.194	41.4359	18.565	160.984	44.9523	27.9234	231.122	49.4787	21.408	0.718537	0.205869	28.6512
CerPE	CerPE_d18_1-20_0	Y	717.7	576.6	10.06	86.6252	14.8295	17.1191	0.233626	0.202386	86.6283	48.753	5.4583	11.1958	33.571	11.1098	33.0935	55.118	6.11347	11.0916	0.131814	0.228309	173.205
CerPE	CerPE_d18_1-24_0	Y	773.7	632.6	10.12	0	0	#DIV/0!	0	0	#DIV/0!	0	0	#DIV/0!	0	0	#DIV/0!	0	0	#DIV/0!	0	0	#DIV/0!
						2685.3	565.443		16.6826	9.53959	#DIV/0!	2431.56	628.521	#DIV/0!	1729.22	497.954	#DIV/0!	2875.63	497.044	#DIV/0!	6.31763	4.89851	#DIV/0!
CerPE	CerPE_d14_1-18_1	Y	631.6	490.5	10.44	45.806	4.3452	9.48611	0.118458	0.205175	173.205	41.0982	0.727243	1.76953	30.1609	5.91245	19.603	48.0159	6.75003	14.0579	0	0	#DIV/0!
CerPE	CerPE_d14_1-20_1	Y	659.6	518.5	10.3	290.553	38.9877	13.4185	2.09985	0.96765	46.0819	285.671	42.2295	14.7826	196.989	48.8312	24.7888	317.827	30.1304	9.48013	0.901123	0.669609	74.3083
CerPE	CerPE_d14_1-22_1	Y	687.6	546.5	10.18	908.318	220.165	24.2387	8.261	2.08408	25.228	1056.48	79.2509	7.5014	774.74	197.905	25.5447	1160.06	176.329	15.2	2.99619	2.0574	68.6673
CerPE	CerPE_d14_1-24_1	Y	715.7	574.6	10.13	597.806	142.842	23.8943	3.95949	1.29895	32.806	459.544	52.2713	11.3746	326.312	99.6325	30.5329	577.86	91.898	15.9032	0.850352	0.350881	41.263
CerPE	CerPE_d16_1-18_1	Y	659.6	518.5	10.3	271.235	34.0303	12.5464	2.09985	0.96765	46.0819	262.076	33.1125	12.6347	182.91	40.8394	22.3276	293.669	27.6735	9.42339	0.754712	0.722936	95.7897
CerPE	CerPE_d16_1-20_1	Y	687.6	546.5	10.18	905.3	217.159	23.9875	8.261	2.08408	25.228	1051.63	76.0556	7.23217	767.135	198.867	25.9233	1149.44	168.832	14.6882	2.99619	2.0574	68.6673
						3019.02	657.528	107.572	24.7997	7.60759	348.631	3156.5	283.647	55.2949	2278.25	591.987	148.72	3546.87	501.613	78.7528	8.49857	5.85823	#DIV/0!
CerPE	CerPE_d14_1-18_2	Y	629.6	488.5	10.04	0	0	#DIV/0!	0	0	#DIV/0!	0	0	#DIV/0!	0.0814357	0.141051	173.205	0.0929051	0.160916	173.205	0	0	#DIV/0!
CerPE	CerPE_d18_1-18_2	Y	685.5	544.5	10.18	3.99399	0.935878	23.4322	0	0	#DIV/0!	2.59896	0.434745	16.7277	2.31609	0.744363	32.1389	2.86256	1.44198	50.374	0	0	#DIV/0!
CerPE	CerPE_d14_1-20_4	Y	653.6	512.6	10.34	1.93264	0.281848	14.5836	0	0	#DIV/0!	1.76241	0.696997	39.548	1.32788	0.347897	26.1995	1.82037	0.150547	8.27013	0	0	#DIV/0!
CerPE	CerPE_d16_1-20_4	Y	681.6	540.6	10.34	3.28692	0.98497	29.9664	0	0	#DIV/0!	3.0822	0.79595	25.8241	2.72285	1.80257	66.2015	2.52589	0.23908	9.46519	0	0	#DIV/0!
CerPE	CerPE_d18_1-20_4	Y	709.5	568.5	10.1	6.43136	1.64708	25.6101	0	0	#DIV/0!	6.23831	1.34622	21.5798	4.07392	0.848963	20.839	5.07937	0.153305	3.01818	0	0	#DIV/0!
CerPE	CerPE_d14_1-22_6	Y	677.6	536.5	10.65	31.7694	7.77558	24.475	0	0	#DIV/0!	1.94646	0.736551	37.8406	4.05176	0.55214	13.6272	4.46125	0.91968	20.6148	0	0	#DIV/0!
CerPE	CerPE_d16_1-22_6	Y	705.6	564.5	10.36	5.5978	1.06403	19.0079	0	0	#DIV/0!	6.24903	1.09776	17.5668	4.79504	1.30528	27.2214	5.05729	1.1043	21.8358	0	0	#DIV/0!
CerPE	CerPE_d18_1-22_6	Y	733.5	592.5	10.32	2.39019	1.1273	47.1636	0.115168	0.199478	173.205	1.30484	0.812816	62.2922	1.69348	1.19351	70.4766	1.83509	0.550123	29.978	0	0	#DIV/0!
						55.4023	13.8167	#DIV/0!	0.115168	0.199478	#DIV/0!	23.1822	5.92103	#DIV/0!	21.0625	6.93577	429.909	23.7347	4.71993	316.761	0	0	#DIV/0!
CerPE	CerPE_d14_2-18_0	Y	631.6	490.5	10.43	45.6444	5.22127	11.439	0.118458	0.205175	173.205	40.2512	3.33594	8.28781	29.9949	5.89689	19.6597	47.521	6.77311	14.2529	0	0	#DIV/0!
CerPE	CerPE_d14_2-20_0	Y	659.6	518.5	10.3	279.03	39.0229	13.9852	2.09985	0.96765	46.0819	270.457	37.2961	13.79	193.587	46.103	23.8151	299.804	31.363	10.4612	0.901123	0.669609	74.3083
CerPE	CerPE_d14_2-22_0	Y	687.6	546.5	10.18	772.284	210.979	27.3189	7.20545	1.19126	16.5328	824.161	65.1614	7.90639	621.204	112.753	18.1507	926.298	164.219	17.7285	2.63692	1.96865	74.657
CerPE	CerPE_d14_2-24_0	Y	715.7	574.6	10.13	598.519	145.481	24.3068	4.07795	1.48883	36.5093	460.935	60.2814	13.0781	327.177	101.97	31.1667	578.172	91.9317	15.9004	0.850352	0.350881	41.263
CerPE	CerPE_d16_2-18_0	Y	659.6	518.5	10.3	267.712	33.2274	12.4116	2.09985	0.96765	46.0819	259.174	30.8827	11.9158	181.214	40.0624	22.1079	286.93	31.4816	10.9719	0.901123	0.669609	74.3083
CerPE	CerPE_d16_2-20_0	Y	687.6	546.5	10.18	864.94	211.868	24.4951	8.261	2.08408	25.228	1013.88	93.2986	9.20215	760.227	192.036	25.2604	1113.5	190.257	17.0864	2.99619	2.0574	68.6673
CerPE	CerPE_d16_2-22_0	Y	715.7	574.6	10.13	585.845	145.189	24.7828	3.95949	1.29895	32.806	452.643	59.0332	13.0419	322.244	100.341	31.1383	571.21	91.877	16.0846	0.850352	0.350881	41.263
						3413.97	790.988	138.739	27.822	8.2036	376.445	3321.5	349.289	77.2221	2435.65	599.164	171.299	3823.44	607.902	102.486	9.13606	6.06703	#DIV/0!
					Final data used for plotting was shown in gray
				DHSPH_SFA			SPH_SFA			SPH_MUFA			SPH_PUFA			SPD_SFA
				sum of mean	sum of SD	N	sum of mean	sum of SD	N	sum of mean	sum of SD	N	sum of mean	sum of SD	N	sum of mean	sum of SD	N
			w1118	106.654	35.1706	3	2685.3	565.443	3	3019.02	657.528	3	55.4023	13.8167	3	3413.97	790.988	3
			cpes	0.118458	0.205175	3	16.6826	9.53959	3	24.7997	7.60759	3	0.115168	0.199478	3	27.822	8.2036	3
			UAS CPES	93.626	14.4658	3	2431.56	628.521	3	3156.5	283.647	3	23.1822	5.92103	3	3321.5	349.289	3
			UAS hSMS1	0	0	3	6.31763	4.89851	3	8.49857	5.85823	3	0	0	3	9.13606	6.06703	3
			UAS Aedes aegypti	71.2121	16.5661	3	1729.22	497.954	3	2278.25	591.987	3	21.0625	6.93577	3	2435.65	599.164	3
			UAS Bombyx mori	126.056	23.2019	3	2875.63	497.044	3	3546.87	501.613	3	23.7347	4.71993	3	3823.44	607.902	3

## Sheet: Fig.S5I
						w1118			cpes			Rescue			Aedes			Bombyx			hSMS1
Amount per 100 mg	Peptide	Quant.	Precursor Mz	Product Mz	Mean Retention Time	Mean	SD	RSD %	Mean	SD	RSD %	Mean	SD	RSD %	Mean	SD	RSD %	Mean	SD	RSD %	Mean	SD	RSD %
Cer	Cer_d14_0-18_0	Y	512.5	494.5	5.49	3.99479	0.215237	5.38794	4.59302	0.196403	4.27613	6.4725	0.788364	12.1802	6.18225	0.587823	9.50824	5.93501	0.158334	2.6678	5.33136	2.01127	37.7252
Cer	Cer_d14_0-20_0	Y	540.5	522.5	5.51	6.56457	0.680771	10.3704	6.5913	0.413201	6.26889	6.9364	0.682087	9.83344	8.27687	0.881279	10.6475	7.16112	0.689971	9.63496	7.05818	2.09378	29.6646
Cer	Cer_d14_0-22_0	Y	568.6	550.6	5.52	4.31551	0.256535	5.94449	4.69463	0.456747	9.72913	5.88087	1.25104	21.2731	6.6471	0.815988	12.2759	6.02379	0.889598	14.7681	4.02273	1.15386	28.6835
Cer	Cer_d14_0-24_0	Y	596.6	578.6	5.53	1.45902	0.148225	10.1592	1.34561	0.0319702	2.3759	1.70199	0.552902	32.4857	1.4648	0.302794	20.6714	1.32577	0.0917746	6.92236	2.03774	0.38766	19.0241
Cer	Cer_d16_0-20_0	Y	568.6	550.6	5.52	4.42518	0.324576	7.33475	5.22301	0.525271	10.0569	6.1401	1.2303	20.0372	6.92882	0.804999	11.6181	6.37558	0.89224	13.9946	4.4179	1.10742	25.0666
Cer	Cer_d16_0-22_0	Y	596.6	578.6	5.53	1.57731	0.127925	8.11034	1.36021	0.259039	19.0441	1.62377	0.560446	34.5151	1.59361	0.209497	13.146	1.43767	0.0948869	6.60005	2.09244	0.556922	26.6159
						22.3364	1.75327	47.3071	23.8078	1.88263	51.751	28.7556	5.06514	130.325	31.0935	3.60238	77.8671	28.2589	2.81681	54.5879	24.9603	7.31091	166.78
Cer	Cer_d12_1-18_0	Y	482.4	180.2	5.49	8.20669	0.823283	10.0319	2.12053	0.0906352	4.27417	6.05215	0.881625	14.5671	5.41968	0.519832	9.59157	8.53503	0.518241	6.07193	3.78003	1.1925	31.5473
Cer	Cer_d14_1-16_0	Y	482.5	208.2	5.49	4.76852	0.448258	9.40035	3.22982	0.148315	4.59204	5.15211	0.88862	17.2477	6.18025	0.850295	13.7583	6.48913	0.131969	2.03369	4.1015	1.22467	29.8591
Cer	Cer_d14_1-18_0	Y	510.5	492.5	5.5	41.5244	3.39692	8.18055	44.3548	1.97147	4.44478	69.3582	10.4064	15.0038	65.4959	7.37817	11.2651	60.5452	1.00707	1.66333	58.9555	14.2992	24.2542
Cer	Cer_d14_1-20_0	Y	538.5	520.5	5.51	65.7864	3.36489	5.11487	78.8551	4.34059	5.50452	81.4327	10.3793	12.7459	107.645	18.0518	16.7699	83.9506	6.168	7.34718	78.4151	25.4084	32.4025
Cer	Cer_d14_1-22_0	Y	566.6	548.5	5.52	57.421	3.86105	6.72411	81.7478	2.83111	3.46323	82.963	8.98205	10.8266	99.6688	11.8148	11.8541	81.6341	14.7058	18.0143	78.9082	21.3808	27.0958
Cer	Cer_d14_1-24_0	Y	594.6	576.6	5.54	18.8192	1.01505	5.39369	24.8612	2.3191	9.32816	23.2456	6.74396	29.0118	24.6854	5.50341	22.2941	21.5332	3.29131	15.2848	33.1606	9.01543	27.1871
Cer	Cer_d16_1-18_0	Y	538.5	520.5	5.51	64.9561	3.25798	5.01567	75.7142	3.87392	5.1165	80.4039	10.2275	12.7202	97.7443	12.0355	12.3132	81.8801	6.51808	7.96052	76.0097	23.7808	31.2865
Cer	Cer_d16_1-20_0	Y	566.6	548.5	5.52	56.6201	3.34511	5.908	82.6364	2.94855	3.5681	81.736	9.17219	11.2217	97.2355	11.8031	12.1387	79.9027	14.2934	17.8885	79.0553	21.7143	27.4673
Cer	Cer_d16_1-22_0	Y	594.6	576.6	5.54	18.2847	0.564511	3.08734	19.4536	2.34696	12.0644	22.2149	6.04789	27.2244	23.403	3.81764	16.3126	20.3538	2.18363	10.7283	29.8646	7.07478	23.6895
Cer	Cer_d18_1-18_0	Y	566.6	548.5	5.52	57.3506	3.7647	6.56436	83.2288	2.93555	3.52709	83.2396	9.09466	10.9259	99.6644	11.4967	11.5355	81.1863	14.5748	17.9523	80.5552	21.6206	26.8395
Cer	Cer_d18_1-20_0	Y	594.6	576.6	5.54	17.9465	0.782718	4.36139	17.5161	2.31302	13.2051	21.4491	5.84345	27.2434	22.408	3.878	17.3063	19.3665	2.68111	13.844	28.4613	6.44639	22.6497
Cer	Cer_d18_1-25_0	Y	664.7	646.6	5.56	84.7264	0.771745	0.910868	62.5674	1.45531	2.32598	78.2524	18.929	24.1897	55.621	7.52783	13.5341	63.1409	11.5956	18.3647	77.413	17.24	22.2701
						496.411	25.3962	70.693	576.286	27.5745	71.4141	635.5	97.5967	212.928	705.171	94.6772	168.673	608.518	77.669	137.154	628.68	170.398	326.549
Cer	Cer_d14_1-18_1	Y	508.5	490.5	5.54	1.34594	0.0728317	5.41123	0.743285	0.0738501	9.93564	1.70178	0.435923	25.6157	1.5043	0.457021	30.381	1.69509	0.159215	9.39273	1.42881	0.395486	27.6793
Cer	Cer_d14_1-20_1	Y	536.5	518.5	5.56	19.4512	2.45452	12.6188	40.6128	1.97348	4.85924	32.5479	6.67185	20.4986	38.7639	4.76997	12.3052	32.2488	1.61669	5.01317	43.5144	11.9872	27.5477
Cer	Cer_d14_1-22_1	Y	564.5	546.5	5.57	67.1182	7.39551	11.0186	384.714	7.58509	1.97162	152.939	29.1082	19.0326	198.356	25.3322	12.7711	135.373	1.39999	1.03417	373.635	99.7107	26.6867
Cer	Cer_d14_1-24_1	Y	592.6	574.6	5.58	63.3946	2.27321	3.58582	142.393	4.52402	3.17713	99.201	12.4551	12.5554	139.658	17.0031	12.1747	111.084	2.81286	2.53218	169.122	48.6136	28.7447
Cer	Cer_d16_1-18_1	Y	536.5	518.5	5.56	17.5178	1.15545	6.59585	40.6675	1.64332	4.04087	32.8742	6.07742	18.4869	38.7967	5.07365	13.0775	32.0967	1.6366	5.09895	43.3782	11.6502	26.8572
Cer	Cer_d16_1-20_1	Y	564.5	546.5	5.57	67.9093	7.21599	10.6259	393.358	6.81002	1.73125	156.3	29.9322	19.1505	202.539	24.281	11.9883	137.665	2.9331	2.13061	379.243	103.945	27.4087
						236.737	20.5675	49.8563	1002.49	22.6098	25.7158	475.564	84.6807	115.34	619.619	76.9169	92.6979	450.163	10.5585	25.2018	1010.32	276.303	164.924
Cer	Cer_d14_1-18_2	Y	506.5	488.4	5.56	0.291898	0.0442688	15.1659	0.256302	0.117475	45.8346	0.316939	0.184987	58.3669	0.40909	0.03256	7.95913	0.333397	0.0697469	20.9201	0.276236	0.0768875	27.834
Cer	Cer_d14_1-20_4	Y	530.5	512.4	5.57	0.212864	0.0438407	20.5956	0.128953	0.116004	89.9581	0.136647	0.144396	105.671	0.0766266	0.045164	58.9404	0.0478316	0.0417893	87.3676	0.105972	0.0414699	39.133
Cer	Cer_d16_1-20_4	Y	558.5	540.5	5.48	0.0353536	0.0328726	92.9823	0.0520154	0.0165737	31.8631	0.0295911	0.0257436	86.9976	0.0398741	0.0141703	35.5377	0.0473258	0.0290008	61.2791	0.110078	0.0113545	10.3149
Cer	Cer_d14_1-22_6	Y	554.5	536.4	5.92	4.37994	0.232813	5.31545	6.65333	0.548298	8.24095	4.53321	0.288521	6.36461	8.3642	2.0091	24.0202	6.8999	1.43064	20.7342	6.32818	0.945099	14.9348
Cer	Cer_d16_1-22_6	Y	582.5	564.5	5.92	3.75542	0.41024	10.9239	7.76439	1.19241	15.3574	4.66525	0.416516	8.92805	8.59588	1.36871	15.9229	9.11515	1.17205	12.8582	6.18263	1.23567	19.9862
						8.67548	0.764036	144.983	14.855	1.99076	191.254	9.68163	1.06016	266.328	17.4857	3.46971	142.38	16.4436	2.74322	203.159	13.0031	2.31048	112.203
Cer	Cer_d14_2-18_0	Y	508.5	490.5	5.54	1.94831	0.00996006	0.511215	1.12958	0.198353	17.5599	2.15701	0.286592	13.2865	1.76453	0.340984	19.3244	2.12222	0.161638	7.61647	1.86555	0.583241	31.2637
Cer	Cer_d14_2-20_0	Y	536.5	518.5	5.56	20.69	0.953679	4.60938	43.4998	1.53689	3.53309	35.9458	6.46122	17.9749	43.1979	4.56156	10.5597	35.061	1.76695	5.03964	46.2297	12.3949	26.8116
Cer	Cer_d14_2-22_0	Y	564.5	546.5	5.57	69.9117	7.83244	11.2033	397.521	6.4031	1.61076	158.871	30.2456	19.0378	208.352	26.6891	12.8096	142.522	2.49129	1.748	383.54	107.443	28.0135
Cer	Cer_d14_2-24_0	Y	592.6	574.6	5.58	63.2419	2.28745	3.61699	141.622	3.53161	2.49369	98.5269	13.151	13.3476	138.996	17.8824	12.8654	110.327	1.95695	1.77378	169.134	48.4967	28.6735
Cer	Cer_d16_2-18_0	Y	536.5	518.5	5.56	17.5932	1.19184	6.77442	40.7997	1.84599	4.52452	32.9713	6.23331	18.9052	39.2352	4.50151	11.4731	32.2186	1.47037	4.56374	43.5352	11.4802	26.3699
Cer	Cer_d16_2-20_0	Y	564.5	546.5	5.57	67.9051	7.51185	11.0623	391.774	6.52591	1.66573	156.058	29.4543	18.8739	202.95	23.7716	11.713	137.595	2.17898	1.58362	379.571	101.127	26.6424
Cer	Cer_d16_2-22_0	Y	592.6	574.6	5.58	63.4178	2.56455	4.04389	141.297	3.59577	2.54484	99.1739	12.4956	12.5996	139.907	16.6398	11.8935	111.175	1.82628	1.64271	168.784	46.8707	27.7696
						304.708	22.3518	41.8215	1157.64	23.6376	33.9326	583.704	98.3275	114.026	774.403	94.387	90.6387	571.02	11.8525	23.968	1192.66	328.396	195.544
						Final data used for plotting was shown in gray
						DHSPH_SFA			SPH_SFA			SPH_MUFA			SPH_PUFA			SPD_SFA
						sum of mean	sum of SD	N	sum of mean	sum of SD	N	sum of mean	sum of SD	N	sum of mean	sum of SD	N	sum of mean	sum of SD	N
					w1118	22.3364	1.75327	3	496.411	25.3962	3	236.737	20.5675	3	8.67548	0.764036	3	304.708	22.3518	3
					cpes	23.8078	1.88263	3	576.286	27.5745	3	1002.49	22.6098	3	14.855	1.99076	3	1157.64	23.6376	3
					UAS CPES	28.7556	5.06514	3	635.5	97.5967	3	475.564	84.6807	3	9.68163	1.06016	3	583.704	98.3275	3
					UAS hSMS1	24.9603	7.31091	3	628.68	170.398	3	1010.32	276.303	3	13.0031	2.31048	3	1192.66	328.396	3
					UAS Aedes aegypti	31.0935	3.60238	3	705.171	94.6772	3	619.619	76.9169	3	17.4857	3.46971	3	774.403	94.387	3
					UAS Bombyx mori	28.2589	2.81681	3	608.518	77.669	3	450.163	10.5585	3	16.4436	2.74322	3	571.02	11.8525	3

## Sheet: Fig.S5J
						w1118			cpes			Rescue			Aedes			Bombyx			hSMS1
Amount per 100 mg	Peptide	Quant.	Precursor Mz	Product Mz	Mean Retention Time	Mean	SD	RSD %	Mean	SD	RSD %	Mean	SD	RSD %	Mean	SD	RSD %	Mean	SD	RSD %	Mean	SD	RSD %
HexCer	HexCer_d14_0-18_0	Y	674.6	494.5	7.75	1.16306	0.217825	18.7286	1.43701	0.362478	25.2246	1.22525	0.0435575	3.55499	2.45646	0.510934	20.7996	1.48021	0.17103	11.5544	0.949003	0.35106	36.9925
HexCer	HexCer_d14_0-20_0	Y	702.6	522.5	7.78	3.76787	0.228887	6.0747	6.48398	1.00161	15.4474	4.40436	0.428172	9.72155	5.8213	0.439692	7.55317	3.92093	0.142092	3.62394	3.47909	1.46758	42.1829
HexCer	HexCer_d14_0-22_0	Y	730.6	550.6	7.76	1.69862	0.285849	16.8283	4.53433	1.32129	29.1397	2.69634	0.243658	9.03664	4.52763	0.753995	16.6532	3.14641	0.18454	5.86509	2.06907	0.75897	36.6816
HexCer	HexCer_d14_0-24_0	Y	758.7	578.6	7.92	0.84965	0.174651	20.5556	1.17029	0.11979	10.2359	1.00484	0.211775	21.0754	1.91914	0.13769	7.17456	1.90541	0.275675	14.468	0.714003	0.119452	16.7299
HexCer	HexCer_d16_0-20_0	Y	730.6	550.6	8.07	3.16201	0.119723	3.78628	7.66446	1.7401	22.7035	5.28663	0.630007	11.917	7.30151	1.42774	19.5541	6.15246	0.557144	9.05562	4.05787	1.3296	32.7659
HexCer	HexCer_d16_0-22_0	Y	758.7	578.6	7.79	0.06765	0.0486635	71.9342	0.0175694	0.017772	101.153	0.0461761	0.0299919	64.9512	0.0652345	0.0800768	122.752	0.0562482	0.0186214	33.1058	0.0767436	0.0477348	62.2004
						10.7089	1.0756	137.908	21.3076	4.56304	203.904	14.6636	1.58716	120.257	22.0913	3.35013	194.487	16.6617	1.3491	77.6728	11.3458	4.07439	227.553
HexCer	HexCer_d12_1-18_0	Y	644.5	180.2	7.88	0.402125	0.074495	18.5253	0.201161	0.0457784	22.7571	0.325656	0.0503312	15.4553	0.340309	0.00439776	1.29228	0.388752	0.0385298	9.91115	0.294708	0.0863385	29.2963
HexCer	HexCer_d14_1-16_0	Y	644.5	208.2	7.86	0.170897	0.0303581	17.7639	0.21691	0.0447469	20.6292	0.223729	0.0398834	17.8266	0.265183	0.096326	36.3243	0.296371	0.0504006	17.0059	0.178034	0.0381092	21.4056
HexCer	HexCer_d14_1-18_0	Y	672.5	492.5	7.84	7.12127	1.03957	14.598	7.90832	0.890885	11.2652	10.9574	0.317941	2.90161	14.866	2.27016	15.2708	10.2321	1.34608	13.1555	8.29035	2.93561	35.41
HexCer	HexCer_d14_1-20_0	Y	700.6	520.5	7.8	25.3413	1.68912	6.66548	50.4923	8.64294	17.1173	39.7496	3.58795	9.0264	51.72	2.56028	4.95028	30.8536	2.79012	9.0431	31.3115	13.5722	43.3458
HexCer	HexCer_d14_1-22_0	Y	728.6	548.5	7.77	10.0173	2.22513	22.2129	21.3366	3.79987	17.8092	16.3673	2.6241	16.0326	26.9662	2.13994	7.93567	19.0596	2.04939	10.7525	11.5034	3.5569	30.9204
HexCer	HexCer_d14_1-24_0	Y	756.6	576.6	7.74	3.92511	0.28258	7.19928	4.40346	0.920976	20.9148	4.8883	0.544477	11.1384	6.49789	0.658079	10.1276	6.38399	0.367068	5.74982	2.9064	0.676185	23.2654
HexCer	HexCer_d16_1-18_0	Y	700.6	520.5	7.8	26.2596	1.58245	6.02619	52.7552	9.19426	17.4282	41.4658	3.59727	8.67526	53.7642	2.73791	5.09243	33.0272	2.61055	7.90425	32.7821	13.8655	42.2959
HexCer	HexCer_d16_1-20_0	Y	728.6	548.5	7.77	16.8382	2.90221	17.2359	35.0531	4.9251	14.0504	25.7603	2.21044	8.5808	39.7294	2.54195	6.39815	29.4961	2.05812	6.97759	18.1586	5.91696	32.5849
HexCer	HexCer_d16_1-22_0	Y	756.6	576.6	7.74	3.90145	0.308909	7.9178	4.39182	0.921673	20.9861	4.87844	0.543273	11.1362	6.23916	0.613095	9.82657	6.25429	0.326299	5.21719	2.9064	0.676185	23.2654
HexCer	HexCer_d18_1-18_0	Y	728.6	548.5	7.77	16.923	2.98369	17.631	35.7267	5.34789	14.9689	26.4587	1.83094	6.92	40.0773	2.28132	5.6923	30.1432	2.21491	7.34796	18.4829	6.26809	33.913
HexCer	HexCer_d18_1-20_0	Y	756.6	576.6	7.74	3.93897	0.261032	6.62692	4.38074	0.877958	20.0413	4.88929	0.601531	12.3031	6.35066	0.777036	12.2355	6.23415	0.420601	6.74673	2.93979	0.672814	22.8864
						114.839	13.3795	142.403	216.866	35.6121	197.968	175.964	15.9481	119.996	246.816	16.6805	115.146	172.369	14.2721	99.8118	129.754	48.2649	338.589
HexCer	HexCer_d14_1-18_1	Y	670.5	490.5	8.2	0.518119	0.213203	41.1495	1.19836	0.19192	16.0152	0.601839	0.0614031	10.2026	1.05233	0.302685	28.7632	0.748706	0.129518	17.299	0.669559	0.242821	36.2658
HexCer	HexCer_d14_1-20_1	Y	698.6	518.5	8.17	14.4779	2.43148	16.7944	42.8591	4.57768	10.6808	32.0199	4.94158	15.4328	44.7229	5.53075	12.3667	36.8324	3.70035	10.0464	28.1592	8.17643	29.0365
HexCer	HexCer_d14_1-22_1	Y	726.6	546.5	8.15	13.6774	1.62205	11.8594	44.2098	3.14756	7.1196	28.3051	4.03946	14.2711	50.4356	5.30558	10.5195	45.1751	1.90101	4.20809	25.0764	8.84426	35.2692
HexCer	HexCer_d14_1-24_1	Y	754.6	574.6	7.79	4.47428	0.355367	7.94243	5.42461	0.545446	10.055	6.29574	0.658211	10.4549	9.51505	1.02615	10.7845	9.06382	0.985494	10.8728	4.70467	1.49863	31.854
HexCer	HexCer_d16_1-18_1	Y	698.6	518.5	8.17	14.3559	2.27481	15.8458	41.0149	5.2252	12.7398	30.9406	5.47657	17.7003	43.5477	6.37492	14.6389	35.6028	3.77496	10.603	27.4023	7.47723	27.2869
HexCer	HexCer_d16_1-20_1	Y	726.6	546.5	8.15	13.7702	1.90876	13.8615	44.5382	3.82398	8.58585	28.4047	3.60329	12.6856	52.2547	4.71794	9.02874	45.4795	1.83948	4.04462	25.4266	9.0755	35.6929
						61.2738	8.80567	107.453	179.245	17.5118	65.1962	126.568	18.7805	80.7473	201.528	23.258	86.1016	172.902	12.3308	57.074	111.439	35.3149	195.405
HexCer	HexCer_d14_1-18_2	Y	668.5	488.4	7.85	0.075793	0.0414835	54.7326	0.109988	0.018316	16.6526	0.0928883	0.0817281	87.9854	0.241272	0.100753	41.7592	0.11144	0.0833534	74.7968	0.060535	0.0384502	63.5173
HexCer	HexCer_d14_1-20_4	Y	692.5	512.4	8.07	0.249724	0.044659	17.8834	0.0401696	0.0357944	89.1082	0.110571	0.107272	97.0167	0.143199	0.0351108	24.5189	0.0902373	0.0658184	72.9392	0.020502	0.0198125	96.6371
HexCer	HexCer_d16_1-20_4	Y	720.5	540.5	8.09	0.396261	0.182561	46.071	0.624159	0.1881	30.1365	0.460121	0.22738	49.4174	0.374238	0.0715227	19.1116	0.482275	0.166462	34.516	0.530497	0.292159	55.0728
HexCer	HexCer_d14_1-22_6	Y	716.5	536.4	8.17	6.55115	1.06221	16.214	15.7969	1.93193	12.2298	9.54976	0.915992	9.59178	17.1484	2.22916	12.9992	14.6266	2.09987	14.3565	8.51345	2.92421	34.3481
HexCer	HexCer_d16_1-22_6	Y	744.5	564.5	8.13	3.88792	0.748463	19.251	13.2238	2.36684	17.8983	6.791	1.37227	20.2072	15.7063	1.14564	7.29415	15.2743	1.51483	9.9175	7.14548	2.41182	33.7531
						11.1608	2.07937	154.152	29.7951	4.54098	166.025	17.0043	2.70465	264.218	33.6135	3.58219	105.683	30.5848	3.93033	206.526	16.2705	5.68645	283.328
HexCer	HexCer_d14_2-18_0	Y	670.5	490.5	8.21	0.60546	0.239871	39.6179	1.43622	0.25142	17.5057	0.768877	0.116726	15.1814	1.31346	0.339566	25.8529	0.865479	0.151252	17.4761	0.8517	0.426892	50.1223
HexCer	HexCer_d14_2-20_0	Y	698.6	518.5	8.17	15.167	2.97119	19.5899	43.7387	4.98166	11.3896	32.7228	4.92576	15.053	46.6117	4.41205	9.46555	38.1374	3.79797	9.95865	28.9194	8.8973	30.7658
HexCer	HexCer_d14_2-22_0	Y	726.6	546.5	8.15	13.7317	1.72406	12.5553	44.6182	2.98751	6.69572	28.7407	4.03341	14.0338	53.073	5.12223	9.6513	46.024	2.6238	5.70095	25.3306	9.02224	35.6179
HexCer	HexCer_d14_2-24_0	Y	754.6	574.6	7.79	4.45705	0.355442	7.97482	5.42478	0.559087	10.3062	6.26214	0.645313	10.305	9.47767	0.971322	10.2485	8.89852	0.914969	10.2823	4.6702	1.48198	31.7326
HexCer	HexCer_d16_2-18_0	Y	698.6	518.5	8.17	13.98	2.0849	14.9134	38.7281	6.14425	15.8651	29.3079	6.13319	20.9267	42.2263	6.90691	16.3569	33.8084	3.55528	10.516	26.3219	6.94546	26.3866
HexCer	HexCer_d16_2-20_0	Y	726.6	546.5	8.15	13.0442	1.41081	10.8156	42.8025	3.77708	8.82443	27.4221	4.60196	16.7819	49.8164	5.93335	11.9104	43.508	2.13309	4.90274	24.111	7.92919	32.8862
HexCer	HexCer_d16_2-22_0	Y	754.6	574.6	7.79	4.47041	0.338027	7.56144	5.42518	0.55574	10.2437	6.26626	0.623286	9.94671	9.47837	0.984589	10.3878	8.92602	0.874494	9.79713	4.68963	1.4806	31.5718
						65.4558	9.12429	113.028	182.174	19.2567	80.8305	131.491	21.0796	102.229	211.997	24.67	93.8733	180.168	14.0509	68.6338	114.894	36.1837	239.083
							Final data used for plotting was shown in gray
							w1118	10.7089	1.0756	3	114.839	13.3795	3	61.2738	8.80567	3	11.1608	2.07937	3	65.4558	9.12429	3
							cpes	21.3076	4.56304	3	216.866	35.6121	3	179.245	17.5118	3	29.7951	4.54098	3	182.174	19.2567	3
							UAS CPES	14.6636	1.58716	3	175.964	15.9481	3	126.568	18.7805	3	17.0043	2.70465	3	131.491	21.0796	3
							UAS hSMS1	11.3458	4.07439	3	129.754	48.2649	3	111.439	35.3149	3	16.2705	5.68645	3	114.894	36.1837	3
							UAS Aedes aegypti	22.0913	3.35013	3	246.816	16.6805	3	201.528	23.258	3	33.6135	3.58219	3	211.997	24.67	3
							UAS Bombyx mori	16.6617	1.3491	3	172.369	14.2721	3	172.902	12.3308	3	30.5848	3.93033	3	180.168	14.0509	3
						dCert	7.1367	1.93782	90.646	11.1986	58.2188	5.65067	7.50635	1.78805	62.793	6.53129

## Sheet: FigS5K
						w1118			cpes			Rescue			Aedes			Bombyx			hSMS1
Amount per 100 mg	Peptide	Quant.	Precursor Mz	Product Mz	Mean Retention Time	Mean	SD	RSD %	Mean	SD	RSD %	Mean	SD	RSD %	Mean	SD	RSD %	Mean	SD	RSD %	Mean	SD	RSD %
SM	SM_32_0	Y	677.6	184.1	8.27	0.152302	0.0135841	8.91922	0.174049	0.00319327	1.8347	0.108362	0.0965636	89.1123	0.084283	0.073116	86.7507	0.106701	0.0925708	86.757	17.2584	5.66623	32.8317
SM	SM_34_0	Y	705.6	184.1	8.24	0	0	0	0.116465	0.100906	86.6406	0	0	#DIV/0!	0.0435651	0.075457	173.205	0	0	#DIV/0!	26.5678	10.0717	37.9096
SM	SM_36_0	Y	733.6	184.1	8.16	0	0	0	0	0	0	0	0	#DIV/0!	0	0	#DIV/0!	0	0	#DIV/0!	10.0809	3.42046	33.9302
SM	SM_38_0	Y	761.7	184.1	8.64	0.456905	0.0407523	8.91922	0.640604	0.214631	33.5045	0.48121	0.069167	14.3736	0.436611	0.0486963	11.1532	0.514653	0.129869	25.2344	1.33065	0.455343	34.2197
						0.609206	0.0543364	17.8384	0.931118	0.31873	121.98	0.589571	0.165731	#DIV/0!	0.56446	0.197269	#DIV/0!	0.621354	0.22244	#DIV/0!	55.2378	19.6138	138.891
SM	SM_32_1	Y	675.6	184.1	8.01	1.03068	0.395998	38.4212	1.39733	0.545779	39.0588	0.636167	0.146841	23.0822	1.36626	0.682628	49.9632	1.14106	0.405158	35.5071	206.337	57.9646	28.0923
SM	SM_34_1	Y	703.6	184.1	8.27	0.152302	0.0135841	8.91922	0.406978	0.203044	49.8905	0.206999	0.0645218	31.1701	0.223211	0.0883855	39.5973	0.153154	0.0131618	8.59384	264.415	67.1683	25.4026
SM	SM_36_1	Y	731.6	184.1	8.25	0	0	0	0.0572359	0.0991354	173.205	0.0465955	0.0807058	173.205	0.0912467	0.0792628	86.8665	0	0	#DIV/0!	119.999	46.1884	38.4905
SM	SM_38_1	Y	759.7	184.1	7.88	0.0981374	0.0856146	87.2395	0.233278	0.105739	45.3275	0.160403	0.0230557	14.3736	0.125001	0.122253	97.8018	0.153154	0.0131618	8.59384	7.51926	2.06202	27.4231
						1.28111	0.495197	134.58	2.09482	0.953697	307.482	1.05016	0.315125	241.831	1.80572	0.972529	274.229	1.44737	0.431482	#DIV/0!	598.27	173.383	119.409
SM	SM_32_2	Y	673.6	184.1	8.52	0	0	0	0	0	0	0	0	#DIV/0!	0	0	#DIV/0!	0	0	#DIV/0!	77.6473	26.2172	33.7644
SM	SM_34_2	Y	701.6	184.1	8.6	0.152302	0.0135841	8.91922	0.174049	0.00319327	1.8347	0.160403	0.0230557	14.3736	0.179646	0.0922814	51.3684	0.153154	0.0131618	8.59384	161.981	45.5525	28.1222
SM	SM_36_2	Y	729.6	184.1	8.4	0.152302	0.0135841	8.91922	0.174049	0.00319327	1.8347	0.160403	0.0230557	14.3736	0.179646	0.0922814	51.3684	0.153154	0.0131618	8.59384	56.3115	20.454	36.323
SM	SM_38_2	Y	757.7	184.1	8.24	0.0981374	0.0856146	87.2395	0	0	#DIV/0!	0.160403	0.0230557	14.3736	0.131965	0.0105032	7.95913	0.153154	0.0131618	8.59384	16.5866	6.14668	37.0581
						0.402741	0.112783	105.078	0.348098	0.00638654	#DIV/0!	0.48121	0.069167	#DIV/0!	0.491257	0.195066	#DIV/0!	0.459462	0.0394854	#DIV/0!	312.526	98.3704	135.268
SM	SM_34_5	Y	695.6	184.1	8.4	0	0	0	0	0	0	0	0	#DIV/0!	0	0	#DIV/0!	0	0	#DIV/0!	0	0	#DIV/0!
SM	SM_36_5	Y	723.6	184.1	8.39	0	0	0	0	0	#DIV/0!	0	0	#DIV/0!	0	0	#DIV/0!	0	0	#DIV/0!	0.179634	0.0514673	28.6512
SM	SM_36_7	Y	719.6	184.1	8.89	0.152302	0.0135841	8.91922	0.174049	0.00319327	1.8347	0.160403	0.0230557	14.3736	0.131965	0.0105032	7.95913	0.153154	0.0131618	8.59384	2.13752	0.65228	30.5157
SM	SM_38_7	Y	747.6	184.1	8.75	0.761508	0.0679205	8.91922	0.933111	0.422955	45.3275	0.765145	0.301977	39.4666	0.616257	0.0963381	15.6328	0.621354	0.204915	32.9788	1.87685	0.714863	38.0885
						0.91381	0.0815047	17.8384	1.10716	0.426149	#DIV/0!	0.925549	0.325033	#DIV/0!	0.748222	0.106841	#DIV/0!	0.774508	0.218077	#DIV/0!	4.19401	1.41861	#DIV/0!
				Final data used for plotting was shown in gray
					SM_32_0			SM_32_1			SM_32_2			SM_34_5
					sum of mean	sum of SD	N	sum of mean	sum of SD	N	sum of mean	sum of SD	N	sum of mean	sum of SD	N
				w1118	0.609206	0.0543364	3	1.28111	0.495197	3	0.402741	0.112783	3	0.91381	0.0815047	3
				cpes	0.931118	0.31873	3	2.09482	0.953697	3	0.348098	0.00638654	3	1.10716	0.426149	3
				UAS CPES	0.589572	0.165731	3	1.05016	0.315125	3	0.48121	0.069167	3	0.925549	0.325033	3
				UAS hSMS1	55.2378	19.6138	3	598.27	173.383	3	312.526	98.3704	3	4.19401	1.41861	3
				UAS Aedes aegypti	0.56446	0.197269	3	1.80572	0.972529	3	0.491257	0.195066	3	0.748222	0.106841	3
				UAS Bombyx mori	0.621354	0.22244	3	1.44737	0.431482	3	0.459462	0.0394854	3	0.774508	0.218077	3
